# Supplementary material for: (E)-2-[(Furan-2-yl)methyl­idene]-7-methyl-2,3,4,9-tetra­hydro-1H-carbazol-1-one
Source: Acta Crystallogr Sect E Struct Rep Online. 2013 Jan 4;69(Pt 2):o150. doi: 10.1107/S1600536812051203 (PMC3569219; doi:10.1107/S1600536812051203)
Supplement: Supplementary file 1 [file e-69-0o150-sup1.cif]

##############################################################################
#                                                                            #
# This CIF contains the data in a paper accepted for publication in          #
# Acta Crystallographica Section E. It conforms to the requirements of       #
# Notes for Authors for Acta Crystallographica Section E, and has been       #
# peer reviewed under the auspices of the IUCr Commission on Journals.       #
#                                                                            #
# Full details of the Crystallographic Information File format               #
# are given in the paper "The Crystallographic Information File (CIF):       #
# a New Standard Archive File for Crystallography" by S. R. Hall, F. H.      #
# Allen and I. D. Brown [Acta Cryst. (1991), A47, 655-685].                  #
#                                                                            #
# The current version of the core CIF dictionary is obtainable from          #
# ftp://ftp.iucr.org/pub/cif_core.dic.                                       #
#                                                                            #
# Software is freely available for graphical display of the structure(s)     #
# in this CIF. For information consult the CIF software page                 #
# http://www.iucr.org/resources/cif/software.                                #
#                                                                            #
# This file may be used for bona fide research purposes within the           #
# scientific community so long as proper attribution is given to the journal # 
# article from which it was obtained.                                        #
#                                                                            #
##############################################################################
data_global
_audit_creation_method     'PLATON <TABLE ACC> option'
_journal_date_recd_electronic     2012-12-17
_journal_date_accepted     2012-12-18
_journal_name_full     'Acta Crystallographica, Section E'
_journal_year     2013
_journal_volume     69
_journal_issue      2
_journal_page_first     o150
_journal_page_last     o150
_journal_paper_category     QO
_journal_paper_doi     10.1107/S1600536812051203
_journal_coeditor_code     TK5183
_publ_contact_author_name
;
Dr A. Thiruvalluvar
;
_publ_contact_author_address
;
Associate Professor of Physics
Postgraduate Research Department of Physics
Rajah Serfoji Government College (Autonomous)
Thanjavur 613 005
Tamilnadu
India
;
_publ_contact_author_email     'thiruvalluvar.a@gmail.com'
_publ_contact_author_fax     'none'
_publ_contact_author_phone     '+91 4362 255490'
_publ_section_title
;\
(<i>E</i>)-2-[(Furan-2-yl)methylidene]-7-methyl-2,3,4,9-tetrahydro-1<i>H</i>-\
carbazol-1-one
;
loop_
    _publ_author_name
    _publ_author_footnote
    _publ_author_address
    'Thiruvalluvar, A.' ?
;
Postgraduate Research Department of Physics
Rajah Serfoji Government College (Autonomous)
Thanjavur 613 005
Tamilnadu
India
;
    'Archana, R.' ?
;
Postgraduate Research Department of Physics
Rajah Serfoji Government College (Autonomous)
Thanjavur 613 005
Tamilnadu
India
;
    'Yamuna, E.' ?
;
Department of Chemistry
Bharathiar University
Coimbatore 641 046
Tamilnadu
India
;
    'Rajendra Prasad, K. J.' ?
;
Department of Chemistry
Bharathiar University
Coimbatore 641 046
Tamilnadu
India
;
    'Butcher, R. J.' ?
;
Department of Chemistry
Howard University
525 College Street NW
Washington
DC 20059
USA
;
    'Sushil K. Gupta' ?
;
School of Studies in Chemistry
Jiwaji University
Gwalior 474 011
MP
India
;
    '\"Ozt\"urk Yildirim, Sema' ?
;
Department of Chemistry
Howard University
525 College Street NW
Washington
DC 20059
USA
Faculty of Sciences
Department of Physics
Erciyes University
38039 Kayseri
Turkey
;
data_I
_chemical_name_systematic
;
(<i>E</i>)-2-[(Furan-2-yl)methylidene]-7-methyl-2,3,4,9-
tetrahydro-1<i>H</i>-carbazol-1-one
;
_chemical_name_common     carbazole
_chemical_formula_moiety     'C18 H15 N O2'
_chemical_formula_sum     'C18 H15 N O2'
_chemical_formula_structural     'C18 H15 N O2'
_chemical_formula_iupac     'C18 H15 N O2'
_chemical_formula_weight     277.31
_chemical_melting_point     402
_symmetry_cell_setting     triclinic
_symmetry_space_group_name_H-M     'P -1'
_symmetry_space_group_name_Hall     '-P 1'
loop_
    _symmetry_equiv_pos_site_id
    _symmetry_equiv_pos_as_xyz
    1 x,y,z
    2 -x,-y,-z
_cell_length_a     6.3925(3)
_cell_length_b     7.9880(4)
_cell_length_c     13.8629(8)
_cell_angle_alpha     83.151(5)
_cell_angle_beta     81.649(4)
_cell_angle_gamma     78.921(4)
_cell_volume     684.28(6)
_cell_formula_units_Z     2
_cell_measurement_reflns_used     2052
_cell_measurement_theta_min     5.6642
_cell_measurement_theta_max     75.4675
_cell_measurement_temperature     123(2)
_cell_special_details     ?
_exptl_crystal_description     'prism'
_exptl_crystal_colour     'colourless'
_exptl_crystal_size_max     0.34
_exptl_crystal_size_mid     0.26
_exptl_crystal_size_min     0.12
_exptl_crystal_size_rad     ?
_exptl_crystal_density_diffrn     1.346
_exptl_crystal_density_meas     ?
_exptl_crystal_density_method     'Not Measured'
_exptl_crystal_F_000     292
_exptl_absorpt_coefficient_mu     0.704
_exptl_absorpt_correction_type     multi-scan
_exptl_absorpt_process_details
;
(CrysAlis PRO; Agilent, 2012)
;
_exptl_absorpt_correction_T_min     0.81589
_exptl_absorpt_correction_T_max     1.00000
_exptl_special_details     ?
_diffrn_ambient_temperature     123(2)
_diffrn_radiation_type     CuK\a
_diffrn_radiation_wavelength     1.54184
_diffrn_radiation_source     'Enhance (Cu) X-ray Source'
_diffrn_radiation_monochromator     graphite
_diffrn_measurement_device_type     'Agilent Xcalibur Ruby Gemini'
_diffrn_measurement_method     '\w scans'
_diffrn_detector_area_resol_mean     10.5081
_diffrn_reflns_number     4371
_diffrn_reflns_av_R_equivalents     0.0212
_diffrn_reflns_av_sigmaI/netI     0.0299
_diffrn_reflns_theta_min     5.67
_diffrn_reflns_theta_max     75.65
_diffrn_reflns_theta_full     67.50
_diffrn_measured_fraction_theta_max     0.964
_diffrn_measured_fraction_theta_full     0.998
_diffrn_reflns_limit_h_min     -7
_diffrn_reflns_limit_h_max     7
_diffrn_reflns_limit_k_min     -8
_diffrn_reflns_limit_k_max     9
_diffrn_reflns_limit_l_min     -17
_diffrn_reflns_limit_l_max     17
_refine_special_details
;
Refinement of <i>F</i>^2^ against ALL reflections. The weighted <i>R</i>-factor
<i>wR</i> and goodness of fit <i>S</i> are based on <i>F</i>^2^, conventional
<i>R</i>-factors <i>R</i> are based on <i>F</i>, with <i>F</i> set to zero for
negative <i>F</i>^2^. The threshold expression of <i>F</i>^2^ >
2\s(<i>F</i>^2^) is used only for calculating <i>R</i>-factors(gt) <i>etc</i>.
and is not relevant to the choice of reflections for refinement.
<i>R</i>-factors based on <i>F</i>^2^ are statistically about twice as large
as those based on <i>F</i>, and <i>R</i>- factors based on ALL data will be
even larger.
;
_reflns_number_total     2724
_reflns_number_gt     2382
_reflns_threshold_expression     I>2\s(I)
_refine_ls_structure_factor_coef     Fsqd
_refine_ls_matrix_type     full
_refine_ls_R_factor_all     0.0527
_refine_ls_R_factor_gt     0.0467
_refine_ls_wR_factor_gt     0.1252
_refine_ls_wR_factor_ref     0.1323
_refine_ls_goodness_of_fit_ref     1.054
_refine_ls_restrained_S_all     1.054
_refine_ls_number_reflns     2724
_refine_ls_number_parameters     199
_refine_ls_number_restraints     0
_refine_ls_hydrogen_treatment     mixed
_refine_ls_weighting_scheme     calc
_refine_ls_weighting_details
         'calc w=1/[\s^2^(Fo^2^)+(0.0769P)^2^+0.1562P] where P=(Fo^2^+2Fc^2^)/3'
_atom_sites_solution_hydrogens     geom
_atom_sites_solution_primary     direct
_atom_sites_solution_secondary     difmap
_refine_ls_shift/su_max     0.001
_refine_ls_shift/su_max_lt     0.001
_refine_ls_shift/su_mean     0.001
_refine_diff_density_max     0.409
_refine_diff_density_min     -0.287
_refine_ls_extinction_method     none
_refine_ls_extinction_coef     ?
loop_
    _atom_type_symbol
    _atom_type_description
    _atom_type_scat_dispersion_real
    _atom_type_scat_dispersion_imag
    _atom_type_scat_source
    C C 0.0181 0.0091 ' International Tables Vol C Tables 4.2.6.8 and 6.1.1.4'
    H H 0.0000 0.0000 ' International Tables Vol C Tables 4.2.6.8 and 6.1.1.4'
    N N 0.0311 0.0180 ' International Tables Vol C Tables 4.2.6.8 and 6.1.1.4'
    O O 0.0492 0.0322 ' International Tables Vol C Tables 4.2.6.8 and 6.1.1.4'
_computing_data_collection     'CrysAlis PRO (Agilent, 2012)'
_computing_cell_refinement     'CrysAlis PRO (Agilent, 2012)'
_computing_data_reduction     'CrysAlis PRO (Agilent, 2012)'
_computing_structure_solution     'SHELXS86 (Sheldrick, 2008)'
_computing_structure_refinement     'SHELXL97 (Sheldrick, 2008)'
_computing_molecular_graphics
                  'ORTEP-3 for Windows (Farrugia, 2012) and PLATON (Spek, 2009)'
_computing_publication_material
                            'SHELXL97 (Sheldrick, 2008) and PLATON (Spek, 2009)'
loop_
    _atom_site_type_symbol
    _atom_site_label
    _atom_site_fract_x
    _atom_site_fract_y
    _atom_site_fract_z
    _atom_site_U_iso_or_equiv
    _atom_site_thermal_displace_type
    _atom_site_calc_flag
    _atom_site_refinement_flags
    _atom_site_occupancy
    _atom_site_disorder_assembly
    _atom_site_disorder_group
    O O1 0.82745(16) 0.54561(14) -0.10721(8) 0.0321(3) Uani d . 1.000 . .
    O O11 0.4389(2) 0.62235(18) -0.38788(8) 0.0462(4) Uani d . 1.000 . .
    N N9 0.77421(19) 0.66480(16) 0.08384(9) 0.0272(3) Uani d . 1.000 . .
    C C1 0.6548(2) 0.63419(18) -0.07581(10) 0.0256(4) Uani d . 1.000 . .
    C C2 0.4695(2) 0.68389(18) -0.13316(10) 0.0259(4) Uani d . 1.000 . .
    C C3 0.2549(2) 0.77564(19) -0.08760(11) 0.0296(4) Uani d . 1.000 . .
    C C4 0.2491(2) 0.86429(18) 0.00542(11) 0.0275(4) Uani d . 1.000 . .
    C C4A 0.4362(2) 0.79645(18) 0.05978(10) 0.0258(4) Uani d . 1.000 . .
    C C4B 0.4742(2) 0.82727(18) 0.15417(10) 0.0279(4) Uani d . 1.000 . .
    C C5 0.3503(3) 0.9176(2) 0.23067(12) 0.0346(5) Uani d . 1.000 . .
    C C6 0.4421(3) 0.9234(2) 0.31372(12) 0.0404(5) Uani d . 1.000 . .
    C C7 0.6555(3) 0.8434(2) 0.32410(12) 0.0375(5) Uani d . 1.000 . .
    C C8 0.7788(3) 0.7521(2) 0.25079(11) 0.0328(5) Uani d . 1.000 . .
    C C8A 0.6863(2) 0.74409(18) 0.16619(10) 0.0285(4) Uani d . 1.000 . .
    C C9A 0.6217(2) 0.69588(17) 0.01966(10) 0.0252(4) Uani d . 1.000 . .
    C C10 0.5039(2) 0.63565(19) -0.22508(11) 0.0298(4) Uani d . 1.000 . .
    C C12 0.2715(3) 0.6422(3) -0.44181(13) 0.0492(6) Uani d . 1.000 . .
    C C13 0.0838(3) 0.6875(2) -0.38630(13) 0.0433(5) Uani d . 1.000 . .
    C C14 0.1333(3) 0.6999(2) -0.29094(12) 0.0366(5) Uani d . 1.000 . .
    C C15 0.3511(3) 0.6590(2) -0.29413(11) 0.0317(4) Uani d . 1.000 . .
    C C17 0.7481(3) 0.8590(3) 0.41581(13) 0.0476(6) Uani d . 1.000 . .
    H H3A 0.19484 0.86329 -0.13780 0.0355 Uiso calc R 1.000 . .
    H H3B 0.15695 0.69133 -0.07227 0.0355 Uiso calc R 1.000 . .
    H H4A 0.11559 0.85019 0.04927 0.0329 Uiso calc R 1.000 . .
    H H4B 0.24433 0.98848 -0.01290 0.0329 Uiso calc R 1.000 . .
    H H5 0.20662 0.97310 0.22495 0.0415 Uiso calc R 1.000 . .
    H H6 0.35921 0.98317 0.36572 0.0485 Uiso calc R 1.000 . .
    H H8 0.92199 0.69650 0.25754 0.0394 Uiso calc R 1.000 . .
    H H9 0.900(3) 0.600(2) 0.0795(13) 0.033(5) Uiso d . 1.000 . .
    H H10 0.644(3) 0.575(2) -0.2485(14) 0.038(5) Uiso d . 1.000 . .
    H H12 0.28626 0.62615 -0.50943 0.0590 Uiso calc R 1.000 . .
    H H13 -0.05517 0.70746 -0.40667 0.0520 Uiso calc R 1.000 . .
    H H14 0.03333 0.73078 -0.23547 0.0439 Uiso calc R 1.000 . .
    H H17A 0.89806 0.80012 0.41094 0.0714 Uiso calc R 1.000 . .
    H H17B 0.74130 0.98028 0.42362 0.0714 Uiso calc R 1.000 . .
    H H17C 0.66510 0.80661 0.47255 0.0714 Uiso calc R 1.000 . .
loop_
    _atom_site_aniso_label
    _atom_site_aniso_U_11
    _atom_site_aniso_U_22
    _atom_site_aniso_U_33
    _atom_site_aniso_U_12
    _atom_site_aniso_U_13
    _atom_site_aniso_U_23
    O1 0.0224(5) 0.0448(6) 0.0290(5) -0.0035(4) -0.0033(4) -0.0073(4)
    O11 0.0401(7) 0.0717(9) 0.0272(6) -0.0045(6) -0.0073(5) -0.0117(5)
    N9 0.0233(6) 0.0337(6) 0.0261(6) -0.0056(5) -0.0062(5) -0.0041(5)
    C1 0.0221(7) 0.0301(7) 0.0259(7) -0.0081(5) -0.0029(5) -0.0020(5)
    C2 0.0240(7) 0.0291(7) 0.0260(7) -0.0080(5) -0.0046(5) -0.0007(5)
    C3 0.0254(7) 0.0345(7) 0.0297(7) -0.0035(5) -0.0080(5) -0.0040(6)
    C4 0.0235(6) 0.0297(7) 0.0294(7) -0.0044(5) -0.0042(5) -0.0033(5)
    C4A 0.0255(7) 0.0268(7) 0.0260(7) -0.0080(5) -0.0029(5) -0.0017(5)
    C4B 0.0297(7) 0.0289(7) 0.0265(7) -0.0079(5) -0.0045(5) -0.0028(5)
    C5 0.0368(8) 0.0348(8) 0.0312(8) -0.0035(6) -0.0030(6) -0.0056(6)
    C6 0.0522(10) 0.0408(9) 0.0282(8) -0.0065(7) -0.0021(7) -0.0092(6)
    C7 0.0505(10) 0.0384(8) 0.0271(8) -0.0136(7) -0.0087(7) -0.0033(6)
    C8 0.0373(8) 0.0356(8) 0.0281(8) -0.0094(6) -0.0102(6) -0.0014(6)
    C8A 0.0317(7) 0.0298(7) 0.0260(7) -0.0097(6) -0.0044(5) -0.0025(5)
    C9A 0.0225(6) 0.0286(7) 0.0261(7) -0.0076(5) -0.0046(5) -0.0018(5)
    C10 0.0278(7) 0.0349(7) 0.0276(7) -0.0079(6) -0.0043(5) -0.0022(6)
    C12 0.0519(11) 0.0675(12) 0.0307(8) -0.0055(9) -0.0171(8) -0.0089(8)
    C13 0.0437(9) 0.0556(10) 0.0337(9) -0.0087(8) -0.0169(7) -0.0019(7)
    C14 0.0360(8) 0.0463(9) 0.0289(8) -0.0081(7) -0.0099(6) -0.0014(6)
    C15 0.0364(8) 0.0362(8) 0.0236(7) -0.0088(6) -0.0047(6) -0.0022(6)
    C17 0.0567(11) 0.0582(11) 0.0317(9) -0.0111(9) -0.0140(8) -0.0078(8)
_geom_special_details
;
Bond distances, angles <i>etc</i>. have been calculated using the rounded
fractional coordinates. All su's are estimated from the variances of the
(full) variance-covariance matrix. The cell e.s.d.'s are taken into account in
the estimation of distances, angles and torsion angles
;
loop_
    _geom_bond_atom_site_label_1
    _geom_bond_atom_site_label_2
    _geom_bond_site_symmetry_1
    _geom_bond_site_symmetry_2
    _geom_bond_distance
    _geom_bond_publ_flag
    O1 C1 . . 1.2418(17) no
    O11 C12 . . 1.367(2) no
    O11 C15 . . 1.3804(19) no
    N9 C8A . . 1.3673(19) no
    N9 C9A . . 1.3820(18) no
    N9 H9 . . 0.867(18) no
    C1 C2 . . 1.4867(19) no
    C1 C9A . . 1.4399(19) no
    C2 C3 . . 1.513(2) no
    C2 C10 . . 1.351(2) no
    C3 C4 . . 1.536(2) no
    C4 C4A . . 1.4857(19) no
    C4A C9A . . 1.3819(19) no
    C4A C4B . . 1.4227(19) no
    C4B C5 . . 1.411(2) no
    C4B C8A . . 1.4144(19) no
    C5 C6 . . 1.375(2) no
    C6 C7 . . 1.411(3) no
    C7 C17 . . 1.506(3) no
    C7 C8 . . 1.382(2) no
    C8 C8A . . 1.401(2) no
    C10 C15 . . 1.437(2) no
    C12 C13 . . 1.340(3) no
    C13 C14 . . 1.422(2) no
    C14 C15 . . 1.363(3) no
    C3 H3A . . 0.9900 no
    C3 H3B . . 0.9900 no
    C4 H4A . . 0.9900 no
    C4 H4B . . 0.9900 no
    C5 H5 . . 0.9500 no
    C6 H6 . . 0.9500 no
    C8 H8 . . 0.9500 no
    C10 H10 . . 0.964(19) no
    C12 H12 . . 0.9500 no
    C13 H13 . . 0.9500 no
    C14 H14 . . 0.9500 no
    C17 H17A . . 0.9800 no
    C17 H17B . . 0.9800 no
    C17 H17C . . 0.9800 no
loop_
    _geom_angle_atom_site_label_1
    _geom_angle_atom_site_label_2
    _geom_angle_atom_site_label_3
    _geom_angle_site_symmetry_1
    _geom_angle_site_symmetry_2
    _geom_angle_site_symmetry_3
    _geom_angle
    _geom_angle_publ_flag
    C12 O11 C15 . . . 106.77(14) no
    C8A N9 C9A . . . 107.83(12) no
    C9A N9 H9 . . . 129.7(12) no
    C8A N9 H9 . . . 122.2(12) no
    O1 C1 C9A . . . 121.59(12) no
    O1 C1 C2 . . . 122.91(13) no
    C2 C1 C9A . . . 115.50(12) no
    C3 C2 C10 . . . 123.32(12) no
    C1 C2 C3 . . . 120.81(12) no
    C1 C2 C10 . . . 115.81(12) no
    C2 C3 C4 . . . 118.19(11) no
    C3 C4 C4A . . . 113.51(12) no
    C4B C4A C9A . . . 106.39(12) no
    C4 C4A C4B . . . 130.26(13) no
    C4 C4A C9A . . . 123.17(13) no
    C5 C4B C8A . . . 118.99(13) no
    C4A C4B C5 . . . 134.20(14) no
    C4A C4B C8A . . . 106.80(12) no
    C4B C5 C6 . . . 118.52(16) no
    C5 C6 C7 . . . 122.07(16) no
    C6 C7 C17 . . . 119.33(15) no
    C6 C7 C8 . . . 120.43(16) no
    C8 C7 C17 . . . 120.25(17) no
    C7 C8 C8A . . . 117.99(16) no
    N9 C8A C8 . . . 129.24(13) no
    C4B C8A C8 . . . 121.97(13) no
    N9 C8A C4B . . . 108.78(12) no
    C1 C9A C4A . . . 125.39(12) no
    N9 C9A C1 . . . 124.41(12) no
    N9 C9A C4A . . . 110.20(12) no
    C2 C10 C15 . . . 127.43(13) no
    O11 C12 C13 . . . 110.73(16) no
    C12 C13 C14 . . . 106.59(17) no
    C13 C14 C15 . . . 107.09(15) no
    C10 C15 C14 . . . 136.41(15) no
    O11 C15 C10 . . . 114.65(15) no
    O11 C15 C14 . . . 108.81(14) no
    C2 C3 H3A . . . 108.00 no
    C2 C3 H3B . . . 108.00 no
    C4 C3 H3A . . . 108.00 no
    C4 C3 H3B . . . 108.00 no
    H3A C3 H3B . . . 107.00 no
    C3 C4 H4A . . . 109.00 no
    C3 C4 H4B . . . 109.00 no
    C4A C4 H4A . . . 109.00 no
    C4A C4 H4B . . . 109.00 no
    H4A C4 H4B . . . 108.00 no
    C4B C5 H5 . . . 121.00 no
    C6 C5 H5 . . . 121.00 no
    C5 C6 H6 . . . 119.00 no
    C7 C6 H6 . . . 119.00 no
    C7 C8 H8 . . . 121.00 no
    C8A C8 H8 . . . 121.00 no
    C2 C10 H10 . . . 118.6(12) no
    C15 C10 H10 . . . 113.9(11) no
    O11 C12 H12 . . . 125.00 no
    C13 C12 H12 . . . 125.00 no
    C12 C13 H13 . . . 127.00 no
    C14 C13 H13 . . . 127.00 no
    C13 C14 H14 . . . 126.00 no
    C15 C14 H14 . . . 126.00 no
    C7 C17 H17A . . . 109.00 no
    C7 C17 H17B . . . 109.00 no
    C7 C17 H17C . . . 109.00 no
    H17A C17 H17B . . . 110.00 no
    H17A C17 H17C . . . 109.00 no
    H17B C17 H17C . . . 109.00 no
loop_
    _geom_torsion_atom_site_label_1
    _geom_torsion_atom_site_label_2
    _geom_torsion_atom_site_label_3
    _geom_torsion_atom_site_label_4
    _geom_torsion_site_symmetry_1
    _geom_torsion_site_symmetry_2
    _geom_torsion_site_symmetry_3
    _geom_torsion_site_symmetry_4
    _geom_torsion
    _geom_torsion_publ_flag
    C15 O11 C12 C13 . . . . -0.7(2) no
    C12 O11 C15 C10 . . . . 176.78(15) no
    C12 O11 C15 C14 . . . . 0.2(2) no
    C9A N9 C8A C4B . . . . -0.07(16) no
    C9A N9 C8A C8 . . . . -178.77(15) no
    C8A N9 C9A C1 . . . . 179.56(13) no
    C8A N9 C9A C4A . . . . 0.61(16) no
    O1 C1 C2 C3 . . . . 173.38(13) no
    O1 C1 C2 C10 . . . . -4.0(2) no
    C9A C1 C2 C3 . . . . -6.67(19) no
    C9A C1 C2 C10 . . . . 176.00(13) no
    O1 C1 C9A N9 . . . . 0.4(2) no
    O1 C1 C9A C4A . . . . 179.22(14) no
    C2 C1 C9A N9 . . . . -179.53(13) no
    C2 C1 C9A C4A . . . . -0.7(2) no
    C1 C2 C3 C4 . . . . 18.4(2) no
    C10 C2 C3 C4 . . . . -164.48(14) no
    C1 C2 C10 C15 . . . . 176.62(14) no
    C3 C2 C10 C15 . . . . -0.6(2) no
    C2 C3 C4 C4A . . . . -21.58(18) no
    C3 C4 C4A C4B . . . . -170.30(14) no
    C3 C4 C4A C9A . . . . 15.28(19) no
    C4 C4A C4B C5 . . . . 5.6(3) no
    C4 C4A C4B C8A . . . . -174.32(14) no
    C9A C4A C4B C5 . . . . -179.32(16) no
    C9A C4A C4B C8A . . . . 0.82(16) no
    C4 C4A C9A N9 . . . . 174.68(13) no
    C4 C4A C9A C1 . . . . -4.3(2) no
    C4B C4A C9A N9 . . . . -0.89(16) no
    C4B C4A C9A C1 . . . . -179.83(13) no
    C4A C4B C5 C6 . . . . -178.90(16) no
    C8A C4B C5 C6 . . . . 1.0(2) no
    C4A C4B C8A N9 . . . . -0.47(16) no
    C4A C4B C8A C8 . . . . 178.34(14) no
    C5 C4B C8A N9 . . . . 179.64(13) no
    C5 C4B C8A C8 . . . . -1.6(2) no
    C4B C5 C6 C7 . . . . 0.5(2) no
    C5 C6 C7 C8 . . . . -1.5(3) no
    C5 C6 C7 C17 . . . . 178.27(17) no
    C6 C7 C8 C8A . . . . 0.9(2) no
    C17 C7 C8 C8A . . . . -178.87(16) no
    C7 C8 C8A N9 . . . . 179.15(15) no
    C7 C8 C8A C4B . . . . 0.6(2) no
    C2 C10 C15 O11 . . . . 169.91(15) no
    C2 C10 C15 C14 . . . . -14.9(3) no
    O11 C12 C13 C14 . . . . 0.8(2) no
    C12 C13 C14 C15 . . . . -0.6(2) no
    C13 C14 C15 O11 . . . . 0.24(18) no
    C13 C14 C15 C10 . . . . -175.19(18) no
loop_
    _geom_hbond_atom_site_label_D
    _geom_hbond_atom_site_label_H
    _geom_hbond_atom_site_label_A
    _geom_hbond_site_symmetry_A
    _geom_hbond_distance_DH
    _geom_hbond_distance_HA
    _geom_hbond_distance_DA
    _geom_hbond_angle_DHA
    _geom_hbond_publ_flag
    N9 H9 O1 2_765 0.867(18) 1.961(18) 2.8069(17) 164.9(17) yes
    C14 H14 O1 1_455 0.95 2.55 3.250(2) 130 yes
    C4 H4B Cg2 2_675 0.99 2.60 3.5176(16) 154 yes
    C17 H17B Cg1 2_675 0.98 2.89 3.807(2) 156 yes
_iucr_refine_instructions_details
;
?
;
