# Supplementary material for: (E)-2-[(Furan-2-yl)methyl­idene]-7-methyl-2,3,4,9-tetra­hydro-1H-carbazol-1-one
Source: Acta Crystallogr Sect E Struct Rep Online. 2013 Jan 4;69(Pt 2):o150. doi: 10.1107/S1600536812051203 (PMC3569219; doi:10.1107/S1600536812051203)
Supplement: Supplementary file 2 [file e-69-0o150-Isup2.hkl]

#
# h,k,l, Fc-squared, Fo-squared, sigma(Fo-squared) and status flag
#
data_I
_shelx_title ' mf-a in P -1 Z=2 C18H15NO2'
_shelx_refln_list_code          4
_shelx_F_calc_maximum       68.29
_exptl_crystal_F_000       291.96
_reflns_d_resolution_high  0.7957
 
loop_
 _symmetry_equiv_pos_as_xyz
 'x, y, z'
 '-x, -y, -z'
 
_cell_length_a     6.3925
_cell_length_b     7.9880
_cell_length_c    13.8629
_cell_angle_alpha  83.151
_cell_angle_beta   81.649
_cell_angle_gamma  78.921
 
_shelx_F_squared_multiplier     1.000
 
loop_
 _refln_index_h
 _refln_index_k
 _refln_index_l
 _refln_F_squared_calc
 _refln_F_squared_meas
 _refln_F_squared_sigma
 _refln_observed_status
   2   0   0      779.15      777.13      7.13 o
   3   0   0       92.77      113.78      2.54 o
   4   0   0       45.04       40.69      3.22 o
   5   0   0        3.94        4.32      0.45 o
   6   0   0        0.28       -0.16      0.33 o
   7   0   0       30.81       28.76      1.19 o
  -7   1   0        1.64        2.61      0.66 o
  -6   1   0       53.03       48.96      1.49 o
  -5   1   0      181.06      167.43      2.55 o
  -4   1   0      169.00      167.50      6.50 o
  -3   1   0       77.20      102.01      2.73 o
  -2   1   0       23.60       21.98      0.89 o
  -1   1   0       40.64       42.39      1.82 o
   0   1   0      458.94      459.77      3.85 o
   1   1   0       53.52       51.75      1.56 o
   2   1   0       16.73       15.94      0.63 o
   3   1   0     1132.47     1264.26     36.33 o
   4   1   0       17.93       23.35      2.50 o
   5   1   0      170.99      164.24      3.03 o
   6   1   0      363.17      346.39      5.02 o
   7   1   0        2.62        2.73      0.45 o
  -7   2   0        4.75        3.82      0.64 o
  -6   2   0        0.32        0.01      0.35 o
  -5   2   0       27.17       28.81      1.15 o
  -4   2   0        0.11        1.00      0.63 o
  -3   2   0        4.15        3.61      0.47 o
  -2   2   0       24.05       31.30      1.14 o
  -1   2   0        1.27        4.12      0.48 o
   0   2   0     4196.38     3828.97     15.99 o
   1   2   0      476.00      526.80      6.38 o
   2   2   0        9.21        8.04      0.50 o
   3   2   0       83.85       94.14      4.38 o
   4   2   0      203.42      215.34      7.71 o
   5   2   0       22.46       30.12      1.29 o
   6   2   0      120.59      118.02      4.15 o
   7   2   0        5.64        6.97      0.67 o
  -6   3   0        0.00        0.47      0.21 o
  -5   3   0       15.81       17.38      0.69 o
  -4   3   0       44.34       48.44      1.42 o
  -3   3   0        8.81       14.18      6.11 o
  -2   3   0      606.34      609.85      7.69 o
  -1   3   0      181.30      174.50      3.37 o
   0   3   0      747.37      741.31      9.10 o
   1   3   0        0.38        0.74      0.39 o
   2   3   0      152.79      145.39      4.56 o
   3   3   0       12.61        9.64      1.45 o
   4   3   0       13.18       15.05      2.29 o
   5   3   0        0.68        0.07      0.33 o
   6   3   0       17.78       19.81      1.21 o
   7   3   0       44.06       44.87      2.17 o
  -6   4   0        1.26        0.53      0.41 o
  -5   4   0       84.56       85.70      2.23 o
  -4   4   0       24.18       22.15      0.90 o
  -3   4   0       65.12       75.36      2.12 o
  -2   4   0       86.78       99.21      4.23 o
  -1   4   0       76.51       91.89      3.93 o
   0   4   0      503.49      475.06      8.66 o
   1   4   0     1066.50     1017.74     12.97 o
   2   4   0        6.39        3.88      1.09 o
   3   4   0       25.03       20.24      2.26 o
   4   4   0        0.00        0.90      0.80 o
   5   4   0       34.35       27.50      1.56 o
   6   4   0       15.80       12.47      1.42 o
   7   4   0       90.48       82.68      1.91 o
  -5   5   0        0.24        1.09      0.37 o
  -4   5   0        4.58        4.42      0.88 o
  -3   5   0        1.29        2.44      0.80 o
  -2   5   0       56.75       53.14      1.77 o
  -1   5   0        2.45        1.81      0.72 o
   0   5   0       50.67       47.26      3.19 o
   1   5   0      183.71      173.14      6.29 o
   2   5   0        7.75        9.46      1.62 o
   3   5   0        2.94        3.55      1.14 o
   4   5   0      120.88      119.72      2.87 o
   5   5   0        5.76        4.24      0.96 o
   6   5   0       12.02       10.27      1.34 o
   7   5   0        0.76        0.42      0.23 o
  -5   6   0        7.26        6.56      0.75 o
  -4   6   0       33.93       35.52      1.44 o
  -3   6   0       11.56       10.47      0.95 o
  -2   6   0       68.82       68.63      2.19 o
  -1   6   0       97.88      114.44      6.49 o
   0   6   0      117.36      117.84      6.05 o
   1   6   0        6.49        6.32      0.87 o
   2   6   0       24.35       20.92      1.50 o
   3   6   0        4.72        4.33      0.75 o
   4   6   0       19.25       20.03      1.34 o
   5   6   0        0.00       -0.55      0.55 o
   6   6   0        2.37        1.96      0.72 o
   7   6   0       15.02       16.99      0.91 o
  -4   7   0        8.04        7.43      0.83 o
  -3   7   0       14.60       14.35      0.98 o
  -2   7   0        3.33        3.65      0.97 o
  -1   7   0       75.44       79.97      3.47 o
   0   7   0       21.46       18.79      1.72 o
   1   7   0       73.50       64.67      3.29 o
   2   7   0       15.93       15.24      1.71 o
   3   7   0        6.39        6.01      0.77 o
   4   7   0        0.13        0.29      0.29 o
   5   7   0        4.36        4.19      0.86 o
   6   7   0       34.58       33.03      1.77 o
  -3   8   0       25.77       20.78      1.12 o
  -2   8   0      175.91      183.94      5.73 o
  -1   8   0       13.21       11.54      1.39 o
   0   8   0        3.41        1.40      0.72 o
   1   8   0        3.01        2.02      0.79 o
   2   8   0        0.35       -0.66      0.66 o
   3   8   0        4.53        4.04      1.00 o
   4   8   0        2.47        1.73      0.52 o
   5   8   0        1.06        0.63      0.39 o
  -1   9   0       38.44       41.20      1.79 o
   0   9   0        5.51        4.80      0.57 o
   1   9   0        9.83       10.70      0.80 o
   2   9   0        5.68        5.89      1.02 o
   3   9   0       19.81       20.61      1.59 o
   4   9   0        9.79        9.58      0.94 o
  -4  -9   1        9.33        8.95      0.85 o
  -3  -9   1       10.01        9.84      1.15 o
  -2  -9   1       16.31       14.64      1.39 o
  -1  -9   1       24.50       21.97      1.07 o
   0  -9   1       19.56       21.21      1.57 o
   1  -9   1        9.40       10.61      0.91 o
  -5  -8   1        8.36        9.28      0.96 o
  -4  -8   1        0.24        0.34      0.31 o
  -3  -8   1        2.64        2.46      0.86 o
  -2  -8   1        1.81        2.37      0.88 o
  -1  -8   1       42.90       39.10      2.55 o
   0  -8   1       34.93       35.25      1.54 o
   1  -8   1       29.15       29.17      1.34 o
   2  -8   1       27.54       26.67      1.89 o
   3  -8   1        8.43        6.42      0.63 o
  -6  -7   1        3.78        3.36      0.65 o
  -5  -7   1       13.71       14.34      1.43 o
  -4  -7   1       13.57       15.82      1.19 o
  -3  -7   1        2.26        2.29      0.53 o
  -2  -7   1       28.86       24.37      2.20 o
  -1  -7   1       10.10        9.24      1.40 o
   0  -7   1       13.06       10.24      1.37 o
   1  -7   1       58.14       58.15      2.93 o
   2  -7   1        0.91        1.60      0.79 o
   3  -7   1        0.12        0.18      0.45 o
   4  -7   1        1.35        0.93      0.45 o
  -6  -6   1        0.59        1.03      0.52 o
  -5  -6   1        5.30        4.49      0.97 o
  -4  -6   1        2.86        2.75      0.55 o
  -3  -6   1        0.07       -0.37      0.37 o
  -2  -6   1      115.50      103.49      3.29 o
  -1  -6   1      289.68      269.40      9.68 o
   0  -6   1        8.10       14.11      2.08 o
   1  -6   1       28.73       33.30      3.03 o
   2  -6   1       16.53       19.77      1.21 o
   3  -6   1        0.36        0.87      0.36 o
   4  -6   1       53.01       55.28      2.52 o
   5  -6   1        0.01       -0.04      0.45 o
  -7  -5   1        7.32        6.70      0.95 o
  -6  -5   1       10.15        7.64      1.11 o
  -5  -5   1        0.55        0.40      0.49 o
  -4  -5   1        9.00        8.01      0.96 o
  -3  -5   1        0.33        0.05      0.32 o
  -2  -5   1        0.39        0.99      0.58 o
  -1  -5   1      234.14      212.05      6.98 o
   0  -5   1      110.28       96.52      4.64 o
   1  -5   1       98.29       84.76      4.39 o
   2  -5   1        1.51        1.79      0.48 o
   3  -5   1       43.83       46.55      2.28 o
   4  -5   1        0.80        1.26      0.37 o
   5  -5   1        0.42        0.78      0.32 o
  -7  -4   1       60.17       56.56      2.30 o
  -6  -4   1        0.61        0.72      0.48 o
  -5  -4   1      143.84      134.06      4.70 o
  -4  -4   1       22.22       23.87      1.23 o
  -3  -4   1        0.39        0.18      0.50 o
  -2  -4   1      377.45      403.82      8.79 o
  -1  -4   1      827.50      839.88     11.85 o
   0  -4   1      284.70      282.34      6.89 o
   1  -4   1       70.43       66.27      3.42 o
   2  -4   1        0.03       -0.20      0.48 o
   3  -4   1        7.07        5.60      0.83 o
   4  -4   1       16.86       16.27      0.92 o
   5  -4   1        1.64        1.09      0.34 o
   6  -4   1        0.13        0.22      0.26 o
  -7  -3   1      151.00      148.55      3.90 o
  -6  -3   1      180.65      190.52      9.64 o
  -5  -3   1        6.64        6.75      0.84 o
  -4  -3   1      298.55      320.71      9.88 o
  -3  -3   1      116.08      121.24      4.78 o
  -2  -3   1      179.82      183.12      5.12 o
  -1  -3   1      846.73      758.86      9.38 o
   0  -3   1        9.85        8.93      1.08 o
   1  -3   1      107.23      100.93      3.63 o
   2  -3   1       25.68       33.75      2.27 o
   3  -3   1      230.74      247.73      6.56 o
   4  -3   1      160.44      148.85      4.05 o
   5  -3   1       67.76       65.14      1.45 o
   6  -3   1        0.28        0.42      0.27 o
  -7  -2   1        0.63        0.50      0.32 o
  -6  -2   1        0.01       -0.06      0.58 o
  -5  -2   1       46.18       42.83      1.54 o
  -4  -2   1       17.82       13.61      1.93 o
  -3  -2   1       56.74       52.17      3.38 o
  -2  -2   1      777.56      829.50      5.85 o
   1  -2   1     1462.36     1340.23     10.00 o
   2  -2   1       57.35       72.19      1.74 o
   3  -2   1       49.66       52.67      2.09 o
   4  -2   1        0.67        0.62      0.48 o
   5  -2   1        5.94        4.37      0.54 o
   6  -2   1       22.05       18.60      1.15 o
   7  -2   1       16.77       15.69      1.17 o
  -7  -1   1       12.94       11.08      0.80 o
  -6  -1   1      151.75      144.78      3.28 o
  -5  -1   1       38.85       41.64      2.03 o
  -4  -1   1       33.36       43.22      3.40 o
  -3  -1   1        0.00        3.11      3.28 o
  -2  -1   1      218.57      222.73      2.41 o
  -1  -1   1       22.75       20.11      0.95 o
   0  -1   1       39.33       33.72      1.16 o
   1  -1   1       38.77       33.63      0.83 o
   2  -1   1     1179.70     1141.00      5.92 o
   3  -1   1      109.75      133.34      3.11 o
   4  -1   1       58.65       56.59      3.74 o
   5  -1   1      471.10      458.55      5.13 o
   6  -1   1        8.63        9.09      0.89 o
   7  -1   1       16.08       13.04      1.26 o
  -7   0   1        0.16        0.49      0.31 o
  -6   0   1       11.22       11.62      0.95 o
  -5   0   1        0.89        0.29      0.21 o
  -4   0   1        6.41        4.79      1.11 o
  -3   0   1        4.10        4.59      0.62 o
  -2   0   1      394.03      375.37      5.70 o
   1   0   1      774.30      766.25      4.25 o
   2   0   1       65.23       77.17      2.16 o
   3   0   1      383.85      466.99     23.41 o
   4   0   1      127.51      160.66      6.22 o
   5   0   1      114.80      112.55      2.07 o
   6   0   1        6.96        6.13      0.59 o
   7   0   1       59.07       66.64      2.83 o
  -7   1   1        2.59        3.66      0.46 o
  -6   1   1       21.12       19.71      1.17 o
  -5   1   1       11.71       12.50      0.79 o
  -4   1   1      113.25       98.93      5.08 o
  -3   1   1      802.41      873.83     23.04 o
  -2   1   1      683.23      666.36     17.02 o
  -1   1   1       72.35       87.17      1.72 o
   0   1   1      102.18       97.85      1.71 o
   1   1   1      990.78     1080.08      7.94 o
   2   1   1       60.20       55.60      1.66 o
   3   1   1       96.17      101.57      2.72 o
   4   1   1       61.23       80.72      4.54 o
   5   1   1       29.63       29.62      1.32 o
   6   1   1      117.88      124.62      2.96 o
   7   1   1        3.04        4.70      0.54 o
  -6   2   1       66.40       66.63      2.03 o
  -5   2   1      133.23      121.30      1.97 o
  -4   2   1       44.89       49.11      3.74 o
  -3   2   1       12.30       22.02      1.47 o
  -2   2   1      527.59      580.07      4.69 o
  -1   2   1      617.98      538.58      4.71 o
   0   2   1     3496.58     3251.24     17.89 o
   1   2   1       23.56       14.79      1.13 o
   2   2   1        2.66        6.19      0.96 o
   3   2   1       81.87       82.37      2.66 o
   4   2   1      170.13      164.79      6.72 o
   5   2   1        0.91       -0.02      1.20 o
   6   2   1      137.04      127.30      4.37 o
   7   2   1       43.17       45.46      1.54 o
  -6   3   1        2.19        2.94      0.69 o
  -5   3   1        1.82        0.71      0.23 o
  -4   3   1       39.55       45.57      1.37 o
  -3   3   1       43.77       34.05      2.74 o
  -2   3   1       40.84       35.33      1.60 o
  -1   3   1       23.00       27.91      1.35 o
   0   3   1      223.47      244.92      3.65 o
   1   3   1       20.81       18.45      1.52 o
   2   3   1       69.21       70.14      3.23 o
   3   3   1      365.83      403.88      9.06 o
   4   3   1       34.27       38.30      2.25 o
   5   3   1        1.64        1.31      0.50 o
   6   3   1        0.18       -0.21      1.53 o
   7   3   1       40.07       43.46      3.30 o
  -6   4   1        0.83       -0.39      0.39 o
  -5   4   1       95.73      104.85      2.47 o
  -4   4   1        1.06        1.42      0.35 o
  -3   4   1       38.02       40.75      1.12 o
  -2   4   1      374.19      361.72      7.78 o
  -1   4   1      100.24      113.56      4.24 o
   0   4   1        6.80        6.66      0.75 o
   1   4   1      349.94      339.36      7.60 o
   2   4   1        0.59       -0.01      0.47 o
   3   4   1        6.21        5.12      1.25 o
   4   4   1        7.40        5.72      0.95 o
   5   4   1        6.41        5.91      1.13 o
   6   4   1       38.33       35.81      2.37 o
   7   4   1      128.04      129.66      2.56 o
  -5   5   1       20.96       18.13      0.96 o
  -4   5   1        8.64        6.68      1.03 o
  -3   5   1       16.20       12.93      1.03 o
  -2   5   1      188.54      215.14      2.94 o
  -1   5   1       19.89       17.43      1.94 o
   0   5   1       81.97       89.07      4.40 o
   1   5   1       95.92       93.09      4.64 o
   2   5   1        7.47        6.98      1.51 o
   3   5   1        0.28       -0.54      0.62 o
   4   5   1       13.09       11.11      1.46 o
   5   5   1       38.92       38.76      1.91 o
   6   5   1       38.03       34.39      2.35 o
   7   5   1       17.16       15.64      0.80 o
  -5   6   1       44.40       40.74      1.63 o
  -4   6   1        2.19        2.25      0.65 o
  -3   6   1      269.50      269.09      7.48 o
  -2   6   1       29.82       26.99      1.43 o
  -1   6   1        4.30        5.29      0.54 o
   0   6   1        5.73        5.52      1.23 o
   1   6   1       31.43       27.58      1.68 o
   2   6   1       24.89       27.79      1.72 o
   3   6   1        4.28        4.51      1.92 o
   4   6   1        6.78        5.12      0.73 o
   5   6   1        1.30        1.18      0.64 o
   6   6   1        2.37        2.03      0.71 o
   7   6   1        0.10        0.22      0.17 o
  -4   7   1        1.90        1.57      0.53 o
  -3   7   1       60.15       63.47      2.84 o
  -2   7   1      107.13      108.75      8.26 o
  -1   7   1        2.73        3.46      0.96 o
   0   7   1       27.21       26.55      2.00 o
   1   7   1       16.67       14.90      1.67 o
   2   7   1       15.15       15.11      1.70 o
   3   7   1       47.64       47.47      2.90 o
   4   7   1       13.72       14.37      1.14 o
   5   7   1        0.43        0.78      0.53 o
   6   7   1       66.58       70.83      2.65 o
  -3   8   1       46.78       41.72      1.62 o
  -2   8   1        5.47        4.48      0.95 o
  -1   8   1       23.46       22.10      1.83 o
   0   8   1        1.36        0.81      0.57 o
   1   8   1       76.31       78.84      3.55 o
   2   8   1       36.25       35.53      2.54 o
   3   8   1        0.04       -0.38      0.77 o
   4   8   1        1.49        1.11      0.41 o
   5   8   1       17.58       17.96      1.32 o
  -1   9   1        6.15        7.05      0.90 o
   0   9   1        7.90        7.64      1.00 o
   1   9   1       26.57       22.69      1.71 o
   2   9   1       25.73       25.59      1.86 o
   3   9   1       17.62       16.75      1.50 o
   4   9   1        8.91       11.43      1.04 o
  -3  -9   2        2.36        2.96      0.61 o
  -2  -9   2        0.48        0.55      0.54 o
  -1  -9   2       11.63       10.47      0.60 o
   0  -9   2       25.34       25.38      1.00 o
   1  -9   2        6.75        4.57      0.59 o
  -5  -8   2        1.78        0.79      0.39 o
  -4  -8   2        0.17        0.90      0.37 o
  -3  -8   2       12.80       11.01      1.47 o
  -2  -8   2       89.19       80.99      3.69 o
  -1  -8   2       10.82       14.19      1.55 o
   0  -8   2        1.73        1.74      0.49 o
   1  -8   2        0.66        1.08      0.43 o
   2  -8   2        3.51        4.14      0.77 o
  -6  -7   2        7.21        7.72      0.82 o
  -5  -7   2        1.93        3.01      0.74 o
  -4  -7   2        0.33        0.49      0.38 o
  -3  -7   2        0.67        1.29      0.40 o
  -2  -7   2       26.29       24.73      2.18 o
  -1  -7   2       68.67       63.01      3.32 o
   0  -7   2        4.62        3.67      0.81 o
   1  -7   2        0.14        0.13      0.53 o
   2  -7   2       14.74       15.39      1.04 o
   3  -7   2        1.47        0.67      0.31 o
   4  -7   2        0.41        0.78      0.47 o
  -6  -6   2       52.60       53.63      2.48 o
  -5  -6   2        0.01        0.20      0.50 o
  -4  -6   2        0.39        0.67      0.37 o
  -3  -6   2      197.26      195.00      3.97 o
  -2  -6   2      181.26      174.22      4.32 o
  -1  -6   2      141.58      128.54      3.87 o
   0  -6   2       10.41        9.46      0.97 o
   1  -6   2       14.23       15.52      2.07 o
   2  -6   2       11.93       11.19      1.42 o
   3  -6   2        4.86        4.29      0.54 o
   4  -6   2        1.30        1.49      0.53 o
   5  -6   2        0.00        0.65      0.44 o
  -7  -5   2       82.59       88.38      2.36 o
  -6  -5   2       13.69       11.93      1.31 o
  -5  -5   2       44.44       39.55      2.65 o
  -4  -5   2       61.04       63.55      2.86 o
  -3  -5   2       41.79       39.82      1.51 o
  -2  -5   2      152.32      148.33      6.14 o
  -1  -5   2       60.90       55.62      3.62 o
   0  -5   2      174.92      150.34      5.84 o
   1  -5   2        6.43        9.03      1.55 o
   2  -5   2      102.49      108.01      3.05 o
   3  -5   2      106.79       94.72      2.53 o
   4  -5   2       34.00       32.25      1.23 o
   5  -5   2        0.06        0.02      0.54 o
  -7  -4   2        5.54        7.05      0.85 o
  -6  -4   2       20.44       19.70      1.74 o
  -5  -4   2        4.45        4.31      0.94 o
  -4  -4   2       25.36       23.60      1.61 o
  -3  -4   2      157.79      180.24      6.34 o
  -2  -4   2     4663.12     4505.24     29.51 o
  -1  -4   2     3654.42     3520.81     24.61 o
   0  -4   2      310.27      272.99      6.94 o
   1  -4   2        1.22        3.04      0.85 o
   2  -4   2       53.89       53.79      3.40 o
   3  -4   2        0.02        0.17      0.42 o
   4  -4   2       20.75       19.98      1.00 o
   5  -4   2       24.90       21.12      0.95 o
   6  -4   2       19.29       19.14      1.26 o
  -7  -3   2       73.59       73.11      2.68 o
  -6  -3   2       22.20       22.58      1.47 o
  -5  -3   2        2.48        3.66      0.57 o
  -4  -3   2       11.38       10.90      1.79 o
  -3  -3   2      167.46      173.04      4.20 o
  -2  -3   2        0.24        0.45      0.37 o
  -1  -3   2      411.60      408.36      7.01 o
   0  -3   2       54.23       56.29      2.71 o
   1  -3   2      336.50      318.43      6.70 o
   2  -3   2      111.48      125.24      4.59 o
   3  -3   2        2.73        3.05      0.87 o
   4  -3   2      325.63      334.20      5.57 o
   5  -3   2       31.16       35.75      1.09 o
   6  -3   2       26.53       25.02      0.95 o
  -7  -2   2        0.17       -0.09      0.43 o
  -6  -2   2        0.47        0.45      0.40 o
  -5  -2   2       33.66       37.94      1.47 o
  -4  -2   2        0.01       -0.67      0.67 o
  -3  -2   2      172.12      170.79      5.98 o
  -2  -2   2      234.86      246.22      3.47 o
  -1  -2   2     2030.55     1950.31     12.30 o
   0  -2   2      658.15      577.18      6.98 o
   1  -2   2       72.89       84.10      2.94 o
   2  -2   2      417.59      447.33      8.05 o
   3  -2   2      238.03      287.70      7.43 o
   4  -2   2       24.46       22.53      1.56 o
   5  -2   2       13.39        9.69      0.73 o
   6  -2   2       90.93      104.72      2.68 o
   7  -2   2        3.20        2.13      0.56 o
  -7  -1   2        8.98        8.88      1.01 o
  -6  -1   2        1.32        1.39      0.46 o
  -5  -1   2      145.50      130.14      2.63 o
  -4  -1   2      197.83      216.11      7.67 o
  -3  -1   2      747.62      783.52     14.56 o
  -2  -1   2       18.66       20.93      0.79 o
  -1  -1   2        0.48        0.88      0.24 o
   0  -1   2      970.47      992.34     12.05 o
   1  -1   2      204.89      206.53      2.61 o
   2  -1   2       95.14       79.72      2.09 o
   3  -1   2      289.83      344.52      8.42 o
   4  -1   2       29.23       24.66      2.48 o
   5  -1   2      274.39      279.92      5.19 o
   6  -1   2       18.16       20.56      1.29 o
   7  -1   2        6.51        3.88      0.79 o
  -7   0   2       41.49       42.60      1.97 o
  -6   0   2      136.04      120.75      2.97 o
  -5   0   2        0.00        0.19      0.21 o
  -4   0   2        9.03        5.52      1.29 o
  -3   0   2      386.43      459.56      5.82 o
  -2   0   2      549.54      468.00     11.30 o
  -1   0   2     1624.30     1516.76     12.51 o
   0   0   2       12.40       25.65      1.03 o
   1   0   2      342.86      384.26      3.13 o
   2   0   2      427.00      453.55      4.78 o
   3   0   2      244.44      264.34      7.56 o
   4   0   2       95.04       96.04      4.73 o
   5   0   2      154.75      146.54      4.02 o
   6   0   2       96.69       87.40      2.61 o
   7   0   2        0.01        0.00      0.55 o
  -7   1   2        0.09       -0.03      0.32 o
  -6   1   2        1.82        2.36      0.53 o
  -5   1   2       96.94       97.80      2.89 o
  -4   1   2       77.70       70.96      4.35 o
  -3   1   2        0.11        0.59      0.37 o
  -2   1   2       17.30       15.17      0.58 o
  -1   1   2       58.32       72.69      2.07 o
   0   1   2       90.74       83.10      1.80 o
   1   1   2      588.09      640.73     11.47 o
   2   1   2      382.33      417.50      4.69 o
   3   1   2      182.82      223.03      4.17 o
   4   1   2       11.65        7.82      1.41 o
   5   1   2       11.71        9.06      0.99 o
   6   1   2      105.67      102.82      3.99 o
   7   1   2       15.28       15.44      1.45 o
  -6   2   2       95.38       95.65      2.42 o
  -5   2   2        8.07       10.03      0.62 o
  -4   2   2        5.79        4.47      0.70 o
  -3   2   2      530.33      512.96      7.10 o
  -2   2   2      154.74      189.59      3.75 o
  -1   2   2       83.52       66.59      1.63 o
   0   2   2      875.01      843.91      5.59 o
   1   2   2       93.62      100.13      1.74 o
   2   2   2       57.00       58.11      2.80 o
   3   2   2        2.18        2.01      0.47 o
   4   2   2       12.29       13.11      1.23 o
   5   2   2       84.11       85.96      3.89 o
   6   2   2      324.41      326.46      6.92 o
   7   2   2       38.16       45.95      2.32 o
  -6   3   2        7.62        4.74      0.50 o
  -5   3   2        0.06        0.12      0.23 o
  -4   3   2       91.57       77.49      1.65 o
  -3   3   2      105.92      124.48      5.28 o
  -2   3   2       46.23       48.12      2.44 o
  -1   3   2        0.01        1.01      0.35 o
   0   3   2      475.12      508.01      5.40 o
   1   3   2       57.62       74.55      1.92 o
   2   3   2       30.66       27.08      2.09 o
   3   3   2       65.33       71.71      3.90 o
   4   3   2       54.58       61.79      3.64 o
   5   3   2       50.33       53.76      2.46 o
   6   3   2       47.22       47.81      1.54 o
   7   3   2        1.85        1.77      0.36 o
  -6   4   2       40.87       47.02      1.56 o
  -5   4   2        1.52        1.76      0.46 o
  -4   4   2      210.76      193.04      8.61 o
  -3   4   2       79.39       79.73      1.49 o
  -2   4   2        4.20        5.19      1.19 o
  -1   4   2       99.60      108.07      3.07 o
   0   4   2       39.40       39.60      1.82 o
   1   4   2       67.91       73.72      3.61 o
   2   4   2      140.22      138.71      5.29 o
   3   4   2       10.18        9.45      1.60 o
   4   4   2        6.21        4.94      0.86 o
   5   4   2       31.72       26.06      2.24 o
   6   4   2        0.35        0.29      0.37 o
   7   4   2        0.57        0.62      0.32 o
  -5   5   2        0.06        0.48      0.31 o
  -4   5   2      123.65      124.67      3.97 o
  -3   5   2      246.98      213.70      3.86 o
  -2   5   2       43.62       37.74      1.26 o
  -1   5   2       22.08       23.73      1.66 o
   0   5   2        7.69        7.26      1.32 o
   1   5   2       10.56       10.63      1.57 o
   2   5   2      149.55      157.81      6.38 o
   3   5   2       13.00       19.43      2.49 o
   4   5   2        3.94        5.43      0.79 o
   5   5   2      167.16      169.92      5.79 o
   6   5   2      107.56      105.25      4.01 o
   7   5   2        3.15        2.98      0.41 o
  -5   6   2       14.20       13.37      0.93 o
  -4   6   2       72.72       72.65      2.76 o
  -3   6   2       21.66       17.06      1.78 o
  -2   6   2       71.52       69.48      2.26 o
  -1   6   2        0.97        1.39      0.42 o
   0   6   2      191.41      191.31     11.18 o
   1   6   2       97.88      102.35      3.14 o
   2   6   2        0.19       -0.87      1.04 o
   3   6   2       21.06       17.28      1.12 o
   4   6   2       33.27       33.14      1.72 o
   5   6   2       82.91       75.64      3.56 o
   6   6   2        2.87        2.96      0.79 o
   7   6   2        0.01       -0.11      0.32 o
  -4   7   2        0.60       -0.48      0.48 o
  -3   7   2       24.75       21.24      1.14 o
  -2   7   2       38.06       42.64      1.99 o
  -1   7   2       34.00       34.27      1.50 o
   0   7   2       10.71        7.83      1.16 o
   1   7   2      132.25      121.33      4.48 o
   2   7   2       23.94       22.26      2.05 o
   3   7   2       56.87       55.65      3.66 o
   4   7   2       38.81       36.76      1.81 o
   5   7   2        5.91        6.54      1.05 o
   6   7   2       25.68       27.39      1.72 o
  -3   8   2        0.73        0.46      0.41 o
  -2   8   2        0.06        0.43      0.63 o
  -1   8   2        4.86        4.76      1.06 o
   0   8   2        1.57        2.62      0.74 o
   1   8   2       18.17       15.36      1.65 o
   2   8   2        1.72        1.35      0.80 o
   3   8   2        7.17        5.58      1.17 o
   4   8   2       25.61       26.44      1.46 o
   5   8   2       78.89       86.65      2.81 o
  -1   9   2       58.37       64.24      2.32 o
   0   9   2        0.52       -0.18      0.57 o
   1   9   2       27.87       25.12      1.79 o
   2   9   2        7.80        7.75      1.14 o
   3   9   2       21.86       20.86      1.69 o
   4   9   2       13.37       13.45      1.16 o
  -3  -9   3        2.43        2.07      0.46 o
  -2  -9   3       28.63       25.43      1.14 o
  -1  -9   3        1.06        1.35      0.38 o
   0  -9   3        3.13        2.38      0.58 o
  -5  -8   3        0.41        0.50      0.34 o
  -4  -8   3       71.42       74.66      1.99 o
  -3  -8   3       66.44       66.51      3.16 o
  -2  -8   3       26.91       22.37      2.02 o
  -1  -8   3        0.77        1.05      0.53 o
   0  -8   3       15.29       14.65      0.80 o
   1  -8   3        3.41        2.44      0.48 o
   2  -8   3        2.99        2.30      0.37 o
  -6  -7   3        8.34        7.40      0.68 o
  -5  -7   3       18.64       19.85      1.55 o
  -4  -7   3        1.71        1.85      0.50 o
  -3  -7   3       20.66       21.28      2.00 o
  -2  -7   3       97.48       88.13      4.06 o
  -1  -7   3       31.50       27.57      2.24 o
   0  -7   3        9.52       11.67      1.36 o
   1  -7   3       21.63       24.09      1.31 o
   2  -7   3       59.89       59.86      3.42 o
   3  -7   3        8.81        8.91      0.72 o
   4  -7   3        0.01        0.18      0.37 o
  -6  -6   3        2.22        4.36      0.77 o
  -5  -6   3       21.97       22.44      1.90 o
  -4  -6   3       34.20       32.06      1.66 o
  -3  -6   3      894.02      834.85      8.32 o
  -2  -6   3     1055.34     1024.46      8.68 o
  -1  -6   3        4.48        3.40      0.67 o
   0  -6   3       28.78       29.16      1.72 o
   1  -6   3       47.73       46.47      2.42 o
   2  -6   3        1.92        2.46      0.55 o
   3  -6   3       19.64       21.07      1.03 o
   4  -6   3       39.40       36.34      1.44 o
  -7  -5   3       21.97       21.52      1.06 o
  -6  -5   3        0.26        0.76      0.48 o
  -5  -5   3        6.88        7.50      1.23 o
  -4  -5   3       46.21       46.39      1.94 o
  -3  -5   3        1.11        0.35      0.26 o
  -2  -5   3      425.59      404.56     10.13 o
  -1  -5   3       55.14       50.23      3.52 o
   0  -5   3       59.09       55.93      3.67 o
   1  -5   3       37.01       37.58      3.14 o
   2  -5   3        0.19        2.08      0.55 o
   3  -5   3      128.42      124.54      4.42 o
   4  -5   3       54.07       56.62      2.05 o
   5  -5   3       15.69       14.12      0.90 o
  -7  -4   3        2.59        2.32      0.52 o
  -6  -4   3       27.69       24.30      1.84 o
  -5  -4   3        2.40        2.93      0.78 o
  -4  -4   3       22.13       19.37      1.43 o
  -3  -4   3        1.37        3.33      1.07 o
  -2  -4   3      683.49      695.30     11.67 o
  -1  -4   3       30.69       23.57      2.09 o
   0  -4   3       78.09       85.01      4.00 o
   1  -4   3      209.96      207.77      6.54 o
   2  -4   3      160.79      173.59      6.30 o
   3  -4   3        5.57        6.53      0.63 o
   4  -4   3       29.07       25.96      1.21 o
   5  -4   3       78.96       90.62      2.44 o
   6  -4   3        2.89        4.24      0.70 o
  -7  -3   3        1.11        1.59      0.54 o
  -6  -3   3       73.98       64.13      2.86 o
  -5  -3   3        3.68        3.58      0.60 o
  -4  -3   3      324.22      325.81      5.54 o
  -3  -3   3        0.01        2.16      0.82 o
  -2  -3   3       49.34       50.37      2.68 o
  -1  -3   3      284.44      286.96      6.10 o
   0  -3   3      243.09      233.28      5.72 o
   1  -3   3        3.49        3.75      0.85 o
   2  -3   3      215.62      231.17      6.55 o
   3  -3   3        0.48        0.30      0.45 o
   4  -3   3      417.30      440.69      6.61 o
   5  -3   3       58.90       63.56      2.17 o
   6  -3   3       11.72        9.88      0.79 o
  -7  -2   3       61.66       61.81      2.42 o
  -6  -2   3       15.66       13.43      1.06 o
  -5  -2   3       12.15       10.82      0.73 o
  -4  -2   3       59.28       73.46      4.56 o
  -3  -2   3      162.31      163.98      6.04 o
  -2  -2   3       84.60       76.24      1.76 o
  -1  -2   3       91.50       95.61      2.85 o
   0  -2   3      274.57      271.37      5.13 o
   1  -2   3      195.03      175.59      3.41 o
   2  -2   3       32.15       25.55      2.16 o
   3  -2   3      240.27      253.66      7.16 o
   4  -2   3      121.29      125.25      3.29 o
   5  -2   3      145.59      137.40      3.13 o
   6  -2   3        9.48        7.13      0.78 o
   7  -2   3        0.66        0.85      0.45 o
  -7  -1   3        4.76        5.40      0.81 o
  -6  -1   3       47.33       47.53      1.90 o
  -5  -1   3      102.94      103.56      2.67 o
  -4  -1   3       27.07       27.42      2.78 o
  -3  -1   3       11.50        7.70      0.81 o
  -2  -1   3       44.76       38.48      1.05 o
  -1  -1   3       10.16        9.71      0.47 o
   0  -1   3      565.14      543.60      7.00 o
   1  -1   3       11.98       16.24      1.38 o
   2  -1   3      375.35      395.35      4.72 o
   3  -1   3       19.35        7.96      0.85 o
   4  -1   3       65.40       63.74      3.74 o
   5  -1   3      161.32      164.95      4.10 o
   6  -1   3       17.78       17.01      1.21 o
   7  -1   3       13.91       18.47      1.43 o
  -7   0   3       30.19       28.88      1.60 o
  -6   0   3       34.90       36.08      1.64 o
  -5   0   3       54.69       45.07      1.48 o
  -4   0   3      193.73      197.65      7.17 o
  -3   0   3      296.47      322.59      5.15 o
  -2   0   3       94.51       73.22      2.14 o
  -1   0   3      354.91      320.26      3.46 o
   0   0   3      510.20      496.19      5.60 o
   1   0   3      352.03      349.42      2.94 o
   2   0   3      153.76      165.48      2.96 o
   3   0   3        4.45        6.35      0.74 o
   4   0   3      144.47      160.99      5.94 o
   5   0   3      589.58      531.03      7.40 o
   6   0   3      113.22      108.88      2.92 o
   7   0   3       33.14       35.98      2.13 o
  -7   1   3        0.02        0.10      0.32 o
  -6   1   3        0.08        0.09      0.33 o
  -5   1   3       92.84       77.66      3.38 o
  -4   1   3        2.72        5.64      1.28 o
  -3   1   3       17.88       21.13      1.42 o
  -2   1   3      113.97      123.60      2.86 o
  -1   1   3      834.90      803.24     15.88 o
   0   1   3        0.33        1.83      0.31 o
   1   1   3      429.71      424.87      7.52 o
   2   1   3      173.86      208.46      3.94 o
   3   1   3      254.76      261.13      4.63 o
   4   1   3       98.95      108.87      6.38 o
   5   1   3       93.05       92.70      2.31 o
   6   1   3        0.92        0.79      0.84 o
   7   1   3       12.40       12.40      1.34 o
  -6   2   3        0.47        0.53      0.33 o
  -5   2   3       96.18       85.55      1.97 o
  -4   2   3      103.32      100.38      1.75 o
  -3   2   3       13.95       18.27      1.45 o
  -2   2   3      305.02      357.02      8.00 o
  -1   2   3       35.47       33.31      1.17 o
   0   2   3      121.40      113.66      2.20 o
   1   2   3      487.40      494.80      4.53 o
   2   2   3       14.16       11.60      1.32 o
   3   2   3       13.90       13.83      1.15 o
   4   2   3      132.67      132.58      3.95 o
   5   2   3        1.05        2.41      0.55 o
   6   2   3        8.04        7.48      1.23 o
   7   2   3       10.97       15.05      1.41 o
  -6   3   3        2.62        4.06      0.47 o
  -5   3   3      127.32      120.54      2.28 o
  -4   3   3      396.08      370.84      4.80 o
  -3   3   3       86.04       64.38      3.95 o
  -2   3   3        7.43       12.69      1.67 o
  -1   3   3        5.28        6.73      0.70 o
   0   3   3        8.76        9.41      1.27 o
   1   3   3      493.43      553.15      5.47 o
   2   3   3        2.32        4.85      1.20 o
   3   3   3       20.57       16.95      1.97 o
   4   3   3      474.15      517.87     20.78 o
   5   3   3      215.00      211.99      4.88 o
   6   3   3       15.84       15.24      1.10 o
   7   3   3       13.90       14.96      1.22 o
  -6   4   3        9.70        8.00      0.66 o
  -5   4   3       60.13       52.84      1.74 o
  -4   4   3       70.80       58.40      2.05 o
  -3   4   3      139.71      148.62      2.06 o
  -2   4   3        7.88        9.62      1.60 o
  -1   4   3      404.91      403.61      5.95 o
   0   4   3      150.34      162.06      3.72 o
   1   4   3        0.00        1.06      0.37 o
   2   4   3       93.95       82.10      4.19 o
   3   4   3       73.75       73.52      4.45 o
   4   4   3      292.65      282.46     15.86 o
   5   4   3       11.77       12.45      1.64 o
   6   4   3        0.96        2.05      0.85 o
   7   4   3        0.18       -0.04      0.46 o
  -5   5   3        1.77        0.66      0.69 o
  -4   5   3       10.38        8.06      1.10 o
  -3   5   3       77.07       72.98      1.85 o
  -2   5   3       45.81       39.26      1.23 o
  -1   5   3       23.85       22.85      1.62 o
   0   5   3      439.87      449.72      6.98 o
   1   5   3        1.46        0.78      0.82 o
   2   5   3      228.12      221.60      7.72 o
   3   5   3       69.39       65.21      4.52 o
   4   5   3       30.76       29.54      1.88 o
   5   5   3       43.76       42.91      2.97 o
   6   5   3       15.30       14.11      1.13 o
   7   5   3       78.66       77.00      2.66 o
  -5   6   3        8.92        8.07      0.68 o
  -4   6   3        0.03        0.49      0.45 o
  -3   6   3        3.20        5.57      0.75 o
  -2   6   3        1.82        2.81      0.49 o
  -1   6   3       18.52       16.51      1.41 o
   0   6   3       10.05        9.17      0.94 o
   1   6   3       17.02       14.65      1.22 o
   2   6   3        9.33       10.06      1.62 o
   3   6   3       18.06       15.51      1.09 o
   4   6   3      235.73      233.98      4.49 o
   5   6   3       48.04       47.75      3.07 o
   6   6   3       57.50       61.96      2.96 o
   7   6   3        5.57        8.00      0.79 o
  -4   7   3        0.50        0.96      0.49 o
  -3   7   3        3.52        3.15      0.62 o
  -2   7   3       97.77      100.30      2.56 o
  -1   7   3       11.19       12.18      0.84 o
   0   7   3       66.06       69.59      4.94 o
   1   7   3       46.99       47.25      2.82 o
   2   7   3       42.43       37.66      2.63 o
   3   7   3       55.49       60.67      4.04 o
   4   7   3        7.06        7.24      0.93 o
   5   7   3        2.94        3.19      0.75 o
   6   7   3        0.00       -0.53      0.53 o
  -3   8   3        0.63       -0.40      0.40 o
  -2   8   3       43.75       45.79      2.23 o
  -1   8   3        9.98        7.71      1.18 o
   0   8   3        3.25        1.36      0.70 o
   1   8   3        3.70        2.05      0.82 o
   2   8   3        6.01        4.02      1.08 o
   3   8   3       40.38       37.79      2.57 o
   4   8   3        9.81        9.80      0.84 o
   5   8   3        3.34        2.92      0.68 o
  -1   9   3       26.29       29.48      1.58 o
   0   9   3        1.44        1.70      0.69 o
   1   9   3        8.75        7.62      1.10 o
   2   9   3        1.66        1.07      0.58 o
   3   9   3       21.31       21.62      1.68 o
   4   9   3       29.35       27.25      1.58 o
  -3  -9   4       56.38       48.51      1.84 o
  -2  -9   4        0.36        0.11      0.30 o
  -1  -9   4       12.38       10.21      0.69 o
   0  -9   4        5.36        5.06      0.70 o
  -4  -8   4      237.48      242.16      7.00 o
  -3  -8   4      279.64      291.12      5.10 o
  -2  -8   4       12.50       11.57      1.42 o
  -1  -8   4       10.34       11.17      0.97 o
   0  -8   4       15.32       15.74      1.05 o
   1  -8   4        9.97        8.43      1.08 o
   2  -8   4       11.99        9.33      0.94 o
  -5  -7   4        5.14        4.57      0.81 o
  -4  -7   4        1.50        2.96      0.59 o
  -3  -7   4      224.14      221.00      8.52 o
  -2  -7   4       77.33       72.69      3.69 o
  -1  -7   4       19.91       19.05      1.87 o
   0  -7   4       10.71       10.18      1.36 o
   1  -7   4        1.65        2.23      0.54 o
   2  -7   4       44.01       44.55      1.57 o
   3  -7   4       36.21       35.41      1.86 o
  -6  -6   4        7.07        9.50      0.92 o
  -5  -6   4        0.46       -0.45      0.54 o
  -4  -6   4        0.46       -0.03      0.33 o
  -3  -6   4      187.41      177.29      3.88 o
  -2  -6   4       13.91       16.62      1.78 o
  -1  -6   4       58.52       57.38      3.18 o
   0  -6   4       70.49       70.07      3.31 o
   1  -6   4      102.09      110.57      3.58 o
   2  -6   4       13.10       16.54      0.89 o
   3  -6   4       34.92       36.31      1.50 o
   4  -6   4       49.68       55.87      1.69 o
  -6  -5   4        5.83        5.81      0.88 o
  -5  -5   4      100.30       94.73      3.92 o
  -4  -5   4       19.81       18.84      1.30 o
  -3  -5   4       60.83       58.57      2.17 o
  -2  -5   4       47.05       51.61      1.70 o
  -1  -5   4       44.96       40.59      3.17 o
   0  -5   4        5.73        5.82      1.34 o
   1  -5   4       41.95       42.06      3.39 o
   2  -5   4        6.32        7.59      0.58 o
   3  -5   4      303.55      311.17      8.23 o
   4  -5   4       95.40      102.72      2.70 o
   5  -5   4        8.83        7.62      0.70 o
  -7  -4   4       13.94       13.30      0.91 o
  -6  -4   4        0.46        1.04      0.57 o
  -5  -4   4        0.08        0.06      0.51 o
  -4  -4   4       55.95       60.44      2.57 o
  -3  -4   4        6.37        6.83      1.30 o
  -2  -4   4        6.84        6.97      1.28 o
  -1  -4   4       12.19       11.46      1.49 o
   0  -4   4       13.22       11.27      1.51 o
   1  -4   4        5.88        8.40      1.37 o
   2  -4   4       94.36       80.48      4.47 o
   3  -4   4       29.63       26.63      1.20 o
   4  -4   4      140.42      130.70      3.20 o
   5  -4   4       36.08       33.05      1.51 o
   6  -4   4        0.02        0.81      0.45 o
  -7  -3   4        3.01        2.79      0.55 o
  -6  -3   4       87.17       88.93      3.46 o
  -5  -3   4       22.53       22.06      2.43 o
  -4  -3   4       13.33       13.55      1.17 o
  -3  -3   4       28.16       26.26      2.52 o
  -2  -3   4       64.84       64.26      2.39 o
  -1  -3   4      143.27      154.20      4.62 o
   0  -3   4       15.64       12.02      1.38 o
   1  -3   4       96.32      104.93      4.29 o
   2  -3   4       12.86       16.54      1.92 o
   3  -3   4       58.96       57.44      3.71 o
   4  -3   4      181.09      193.72      3.72 o
   5  -3   4       19.66       20.01      1.25 o
   6  -3   4       27.37       35.37      1.38 o
  -7  -2   4       35.74       36.35      1.74 o
  -6  -2   4       22.96       22.33      1.22 o
  -5  -2   4       20.94       21.77      1.03 o
  -4  -2   4      261.28      268.44      8.57 o
  -3  -2   4       10.75       10.58      1.01 o
  -2  -2   4       10.59        6.95      0.57 o
  -1  -2   4      101.97      100.46      3.07 o
   0  -2   4       13.51       14.20      1.29 o
   1  -2   4      416.98      382.35      8.35 o
   2  -2   4       64.85       68.26      3.76 o
   3  -2   4       73.77       89.26      4.63 o
   4  -2   4      604.31      610.55      5.66 o
   5  -2   4      194.92      189.23      3.10 o
   6  -2   4       52.19       56.62      1.98 o
   7  -2   4        5.10        7.47      0.78 o
  -7  -1   4        5.86        6.60      0.79 o
  -6  -1   4       39.58       35.63      2.26 o
  -5  -1   4       20.02       15.71      0.93 o
  -4  -1   4        1.52        0.49      0.57 o
  -3  -1   4       99.81      104.29      3.07 o
  -2  -1   4      174.89      203.34      3.77 o
  -1  -1   4      239.04      225.68      2.33 o
   0  -1   4      373.14      333.34      6.10 o
   1  -1   4       82.12       95.82      3.60 o
   2  -1   4      727.89      751.53      6.55 o
   3  -1   4      158.17      157.19      3.69 o
   4  -1   4      106.12      117.35      4.89 o
   5  -1   4        9.47       12.06      0.80 o
   6  -1   4       13.79       13.45      1.08 o
   7  -1   4       12.60       15.75      1.32 o
  -7   0   4        0.84        0.36      0.40 o
  -6   0   4       36.99       32.82      2.15 o
  -5   0   4       56.93       52.92      1.63 o
  -4   0   4       43.15       44.81      3.43 o
  -3   0   4      275.22      303.77      5.29 o
  -2   0   4      281.47      293.44      6.65 o
  -1   0   4       21.18       15.72      0.83 o
   0   0   4      354.25      315.19      3.78 o
   1   0   4        1.00        0.76      0.66 o
   2   0   4       14.23       21.38      1.84 o
   3   0   4      150.31      169.02      3.76 o
   4   0   4        0.87        1.48      0.52 o
   5   0   4       17.33       15.06      0.97 o
   6   0   4       40.84       42.33      2.54 o
   7   0   4       57.80       68.14      2.85 o
  -7   1   4        0.75        0.78      0.35 o
  -6   1   4       49.74       44.52      2.42 o
  -5   1   4      386.13      351.93      5.08 o
  -4   1   4       65.24       52.15      1.39 o
  -3   1   4        1.62        1.10      0.38 o
  -2   1   4       35.90       40.05      1.72 o
  -1   1   4      143.90      148.20      3.28 o
   0   1   4      517.19      600.80     17.10 o
   1   1   4        3.49        4.95      1.09 o
   2   1   4       85.67       90.11      1.50 o
   3   1   4      963.32     1128.81     21.69 o
   4   1   4      295.91      334.75      6.12 o
   5   1   4       21.95       19.08      1.08 o
   6   1   4       27.33       23.42      1.87 o
   7   1   4       10.74       13.66      1.37 o
  -6   2   4       29.03       28.61      1.58 o
  -5   2   4      117.17       95.39      2.11 o
  -4   2   4      153.31      165.15      2.47 o
  -3   2   4        7.38        4.88      0.83 o
  -2   2   4      668.43      668.13     11.21 o
  -1   2   4       41.51       48.86      1.40 o
   0   2   4       22.17       15.83      0.74 o
   1   2   4      181.18      184.86      2.54 o
   2   2   4       87.02      102.87      4.10 o
   3   2   4      747.68      743.22     13.47 o
   4   2   4       45.47       53.89      2.54 o
   5   2   4        5.63        6.04      0.53 o
   6   2   4        0.24       -0.84      0.84 o
   7   2   4        0.52        0.42      0.52 o
  -6   3   4        6.83        5.72      0.53 o
  -5   3   4        4.80        4.22      0.79 o
  -4   3   4       53.34       47.16      1.48 o
  -3   3   4       11.87        8.85      1.58 o
  -2   3   4      186.99      192.52      6.57 o
  -1   3   4      823.11      900.64     11.16 o
   0   3   4      146.88      178.12      3.50 o
   1   3   4      618.48      682.34      6.53 o
   2   3   4      126.71      127.90      4.91 o
   3   3   4      225.73      198.51      6.78 o
   4   3   4       68.69       69.61      3.03 o
   5   3   4       32.97       30.78      1.89 o
   6   3   4      212.42      219.44      5.39 o
   7   3   4        7.63        6.99      0.89 o
  -6   4   4        7.39        6.84      0.59 o
  -5   4   4        2.54        2.24      0.47 o
  -4   4   4       17.85       22.34      1.33 o
  -3   4   4        5.40        9.89      0.60 o
  -2   4   4       30.73       25.93      2.62 o
  -1   4   4        5.81        4.11      0.76 o
   0   4   4       58.03       53.53      2.19 o
   1   4   4        1.16        2.23      0.51 o
   2   4   4        0.02        0.69      0.63 o
   3   4   4      553.71      603.84     12.64 o
   4   4   4      186.81      198.97      5.52 o
   5   4   4      125.62      129.70      4.99 o
   6   4   4       71.30       79.75      3.79 o
   7   4   4       46.16       45.12      2.11 o
  -5   5   4        2.19        0.63      0.68 o
  -4   5   4        4.15        3.13      0.84 o
  -3   5   4       67.96       65.65      1.77 o
  -2   5   4       40.32       37.32      1.21 o
  -1   5   4      106.89      113.27      5.48 o
   0   5   4      211.61      225.12      5.04 o
   1   5   4       45.29       48.18      2.26 o
   2   5   4      235.60      256.15      8.46 o
   3   5   4       15.41       13.88      2.22 o
   4   5   4        2.80        1.96      0.66 o
   5   5   4        1.05        0.61      0.63 o
   6   5   4       34.49       34.60      2.50 o
   7   5   4       43.92       42.66      1.97 o
  -4   6   4        2.92        4.15      0.76 o
  -3   6   4       88.84       83.03      2.61 o
  -2   6   4       52.54       46.74      1.51 o
  -1   6   4        3.99        4.07      0.57 o
   0   6   4        5.06        3.82      0.60 o
   1   6   4        0.26        0.56      0.57 o
   2   6   4       59.51       58.49      2.50 o
   3   6   4        8.38        8.71      0.80 o
   4   6   4        9.20        8.30      0.91 o
   5   6   4       30.39       29.56      2.47 o
   6   6   4        1.63        2.12      0.73 o
   7   6   4      128.85      133.48      2.98 o
  -4   7   4       24.98       24.08      1.26 o
  -3   7   4        5.22        4.11      0.98 o
  -2   7   4       46.89       50.52      1.48 o
  -1   7   4        2.46        2.58      0.43 o
   0   7   4        6.37        7.75      0.82 o
   1   7   4        7.81        7.76      1.27 o
   2   7   4       55.34       57.25      3.18 o
   3   7   4       93.30       89.39      3.95 o
   4   7   4       35.28       34.10      2.35 o
   5   7   4        1.11        0.74      0.53 o
   6   7   4       36.94       40.89      2.06 o
  -3   8   4        0.55        0.33      0.36 o
  -2   8   4       22.57       21.31      1.51 o
  -1   8   4       46.73       45.98      2.48 o
   0   8   4        6.72        6.20      0.70 o
   1   8   4       18.13       18.16      1.74 o
   2   8   4        4.76        4.07      1.01 o
   3   8   4        3.38        4.03      1.01 o
   4   8   4        0.28        0.16      0.53 o
   5   8   4       28.96       33.10      1.72 o
  -1   9   4       12.39       12.23      1.04 o
   0   9   4       18.00       18.84      1.44 o
   1   9   4       31.56       30.47      1.88 o
   2   9   4        0.33       -0.35      0.58 o
   3   9   4        9.34        8.92      1.13 o
   4   9   4        8.41        6.92      0.85 o
  -2  -9   5        4.14        4.78      0.58 o
  -1  -9   5        6.99        5.19      0.68 o
   0  -9   5        1.13        0.04      0.28 o
  -4  -8   5       47.12       48.78      1.63 o
  -3  -8   5       19.54       21.91      1.09 o
  -2  -8   5       17.33       19.48      1.19 o
  -1  -8   5        9.56        9.09      0.85 o
   0  -8   5       52.11       53.62      1.74 o
   1  -8   5        9.32        8.16      1.00 o
   2  -8   5       19.51       17.19      1.16 o
  -5  -7   5       28.96       34.88      1.69 o
  -4  -7   5       17.31       18.73      1.10 o
  -3  -7   5       26.93       31.43      1.24 o
  -2  -7   5        1.32        1.54      0.49 o
  -1  -7   5        0.82        1.41      0.77 o
   0  -7   5       10.93       13.41      1.06 o
   1  -7   5        3.87        3.79      0.89 o
   2  -7   5      121.72      121.31      3.64 o
   3  -7   5       76.07       73.61      2.76 o
  -6  -6   5        2.03        2.23      0.30 o
  -5  -6   5        8.29        9.18      1.16 o
  -4  -6   5       11.71       11.91      1.02 o
  -3  -6   5        0.26        1.08      0.45 o
  -2  -6   5        0.34        0.72      0.40 o
  -1  -6   5        7.94        6.03      1.26 o
   0  -6   5        8.75       10.57      1.41 o
   1  -6   5       10.24        7.72      1.23 o
   2  -6   5        4.82        3.83      0.65 o
   3  -6   5       60.89       61.36      2.59 o
   4  -6   5       38.53       38.27      2.85 o
  -6  -5   5        1.10        0.33      0.39 o
  -5  -5   5       51.17       52.23      2.74 o
  -4  -5   5        4.17        4.53      0.70 o
  -3  -5   5        7.70        7.53      0.89 o
  -2  -5   5       47.47       47.07      2.86 o
  -1  -5   5        3.29        2.96      0.56 o
   0  -5   5       23.60       27.11      1.62 o
   1  -5   5       29.15       31.47      2.02 o
   2  -5   5        4.69        4.37      0.48 o
   3  -5   5      136.66      146.71      3.04 o
   4  -5   5       29.82       34.09      1.54 o
   5  -5   5       32.67       35.88      1.91 o
  -6  -4   5        0.01        0.25      0.64 o
  -5  -4   5      113.35      124.23      2.90 o
  -4  -4   5       11.60        9.31      1.34 o
  -3  -4   5        0.09        0.28      0.87 o
  -2  -4   5        0.56       -0.13      0.51 o
  -1  -4   5        8.02        8.05      1.26 o
   0  -4   5      127.26      132.00      5.38 o
   1  -4   5      150.36      148.12      5.94 o
   2  -4   5       25.07       29.28      2.83 o
   3  -4   5      235.94      249.35      3.55 o
   4  -4   5      184.18      185.56      3.77 o
   5  -4   5       35.14       37.21      1.56 o
   6  -4   5       18.37       21.11      1.29 o
  -7  -3   5       15.91       16.51      0.97 o
  -6  -3   5       17.68       16.21      0.95 o
  -5  -3   5        5.08        5.73      0.68 o
  -4  -3   5       17.23       14.82      1.56 o
  -3  -3   5       19.54       29.31      2.53 o
  -2  -3   5      190.98      194.73      4.27 o
  -1  -3   5       20.07       26.48      1.99 o
   0  -3   5       11.93       14.91      1.63 o
   1  -3   5      347.54      332.76      8.09 o
   2  -3   5      223.22      223.23      7.09 o
   3  -3   5       51.36       57.42      3.85 o
   4  -3   5        2.55        3.56      0.52 o
   5  -3   5        6.47        5.63      0.75 o
   6  -3   5        2.79        3.81      0.50 o
  -7  -2   5       27.65       29.23      1.39 o
  -6  -2   5        7.18        6.33      0.69 o
  -5  -2   5       42.12       38.63      2.47 o
  -4  -2   5      124.10      116.24     10.78 o
  -3  -2   5      138.45      169.32      4.20 o
  -2  -2   5        7.22        8.43      0.96 o
  -1  -2   5       47.69       36.49      1.33 o
   0  -2   5        3.40        2.61      0.60 o
   1  -2   5       24.75       24.93      2.31 o
   2  -2   5       49.25       45.83      3.35 o
   3  -2   5        2.97        2.85      0.89 o
   4  -2   5        6.02        5.88      0.55 o
   5  -2   5       62.88       64.99      1.84 o
   6  -2   5       70.34       82.06      2.34 o
   7  -2   5       19.08       21.81      1.18 o
  -7  -1   5        6.62        5.18      0.66 o
  -6  -1   5      229.31      226.43      5.38 o
  -5  -1   5       55.68       47.94      1.91 o
  -4  -1   5        0.31        0.36      0.49 o
  -3  -1   5        0.67        0.65      0.36 o
  -2  -1   5      292.18      298.52     12.60 o
  -1  -1   5      263.94      289.74      5.58 o
   0  -1   5       87.85       84.35      3.43 o
   1  -1   5       11.91        8.50      1.22 o
   2  -1   5     1154.43     1252.45     15.75 o
   3  -1   5      176.98      199.00      6.95 o
   4  -1   5        4.71        2.51      1.01 o
   5  -1   5       24.24       19.90      1.63 o
   6  -1   5       20.77       21.24      1.80 o
   7  -1   5        0.15        1.02      0.49 o
  -7   0   5       16.69       20.19      1.15 o
  -6   0   5       69.75       63.78      2.87 o
  -5   0   5       67.46       66.58      1.84 o
  -4   0   5      123.35      116.57      2.10 o
  -3   0   5      399.41      431.51      6.55 o
  -2   0   5       22.86       26.59      4.33 o
  -1   0   5      158.40      142.62      2.68 o
   0   0   5       86.34       83.19      2.21 o
   1   0   5        4.02        3.63      0.82 o
   2   0   5     1067.91     1183.02     14.78 o
   3   0   5       97.14      131.17      7.41 o
   4   0   5        1.56        1.85      0.75 o
   5   0   5        1.00        2.05      0.53 o
   6   0   5       13.39       10.67      1.33 o
   7   0   5       40.80       53.72      2.50 o
  -7   1   5       15.51       18.83      0.97 o
  -6   1   5        6.43        6.06      1.03 o
  -5   1   5       23.83       18.33      0.98 o
  -4   1   5        1.41        0.76      0.26 o
  -3   1   5       99.04      102.25      3.34 o
  -2   1   5      502.08      502.20      6.37 o
  -1   1   5      674.51      776.41      6.72 o
   0   1   5      398.95      433.09      4.93 o
   1   1   5      125.03      118.01      2.56 o
   2   1   5      633.59      662.02      7.71 o
   3   1   5       57.81       75.27      4.02 o
   4   1   5       16.19       18.73      1.47 o
   5   1   5      416.21      384.56      5.49 o
   6   1   5        9.66        7.32      1.17 o
   7   1   5        0.13       -0.42      0.44 o
  -6   2   5        5.63        4.42      0.51 o
  -5   2   5        9.87       12.72      0.99 o
  -4   2   5       37.27       47.36      1.38 o
  -3   2   5       11.28        8.29      1.51 o
  -2   2   5       19.37       16.68      1.94 o
  -1   2   5       90.03       94.93      4.10 o
   0   2   5       10.77       12.15      0.90 o
   1   2   5      248.09      240.96      3.79 o
   2   2   5     1200.90     1281.17     14.72 o
   3   2   5      372.99      390.00     20.81 o
   4   2   5      222.63      234.97      5.30 o
   5   2   5      195.39      212.32      3.27 o
   6   2   5       24.01       25.43      2.07 o
   7   2   5       17.48       17.45      1.46 o
  -6   3   5        0.24       -0.14      0.25 o
  -5   3   5        5.95        7.45      0.76 o
  -4   3   5       22.72       20.95      1.29 o
  -3   3   5       31.19       29.39      1.04 o
  -2   3   5       61.35       69.63      4.25 o
  -1   3   5      496.88      549.77     10.65 o
   0   3   5        4.09        4.92      0.54 o
   1   3   5     1009.90     1160.97      7.72 o
   2   3   5        7.73        5.79      1.17 o
   3   3   5        1.12        0.35      0.60 o
   4   3   5       68.05       63.23      2.90 o
   5   3   5       69.80       68.90      1.90 o
   6   3   5       44.62       45.13      1.87 o
   7   3   5        0.28        0.52      0.40 o
  -5   4   5       11.03       14.35      1.30 o
  -4   4   5       80.36       71.02      2.29 o
  -3   4   5      209.69      184.90      2.93 o
  -2   4   5        0.33        0.46      0.60 o
  -1   4   5        3.64        5.19      1.16 o
   0   4   5        3.61        0.38      0.35 o
   1   4   5       33.19       45.41      2.05 o
   2   4   5       29.84       27.52      1.88 o
   3   4   5       58.65       58.99      4.14 o
   4   4   5       21.75       22.42      1.39 o
   5   4   5       14.21       14.62      1.74 o
   6   4   5      206.79      201.53      6.00 o
   7   4   5      206.10      202.11      4.28 o
  -5   5   5       15.18       12.51      1.67 o
  -4   5   5        0.15        1.49      0.66 o
  -3   5   5       55.64       52.60      1.98 o
  -2   5   5        0.99        0.70      0.31 o
  -1   5   5        0.02        0.91      0.63 o
   0   5   5       32.44       42.64      2.23 o
   1   5   5      182.14      222.65      4.94 o
   2   5   5      226.58      247.70      8.59 o
   3   5   5      201.42      214.26      4.61 o
   4   5   5        9.03       11.99      0.93 o
   5   5   5       41.14       37.88      2.79 o
   6   5   5       46.95       45.34      2.81 o
   7   5   5       11.50       11.38      1.02 o
  -4   6   5        3.74        4.69      0.76 o
  -3   6   5       43.69       45.58      2.27 o
  -2   6   5      117.37      120.23      3.76 o
  -1   6   5        8.11        9.89      0.84 o
   0   6   5       65.45       69.56      2.52 o
   1   6   5       22.54       22.40      1.52 o
   2   6   5       14.41       15.28      1.32 o
   3   6   5        2.42        2.34      0.53 o
   4   6   5       27.10       30.66      1.67 o
   5   6   5        6.09        5.29      1.15 o
   6   6   5       78.94       86.03      2.46 o
   7   6   5       50.85       51.78      1.81 o
  -4   7   5        8.40        6.76      0.65 o
  -3   7   5       12.61       12.92      1.09 o
  -2   7   5       40.19       45.06      1.36 o
  -1   7   5       19.68       19.98      1.28 o
   0   7   5       73.74       75.36      5.53 o
   1   7   5        0.90        0.96      0.74 o
   2   7   5        7.97        6.88      1.26 o
   3   7   5       36.43       34.51      2.53 o
   4   7   5        1.45        0.77      0.41 o
   5   7   5        0.23        0.54      0.52 o
   6   7   5       22.18       22.50      1.49 o
  -3   8   5       12.62        9.59      0.73 o
  -2   8   5        0.01       -0.04      0.46 o
  -1   8   5        0.95        1.19      0.69 o
   0   8   5       10.52       10.93      0.86 o
   1   8   5        1.91        2.06      0.72 o
   2   8   5       14.43       12.65      1.51 o
   3   8   5       32.19       32.40      2.28 o
   4   8   5       26.17       28.70      1.95 o
   5   8   5       24.89       28.76      1.56 o
  -1   9   5        0.25        0.31      0.39 o
   0   9   5       85.90       90.78      2.77 o
   1   9   5      130.92      127.25      3.54 o
   2   9   5        1.44        1.42      0.56 o
   3   9   5       12.29       12.31      1.24 o
   4   9   5        0.86        1.32      0.48 o
  -3  -8   6        0.72        0.63      0.47 o
  -2  -8   6        6.26        6.45      0.68 o
  -1  -8   6        3.55        3.68      0.57 o
   0  -8   6        0.47        0.37      0.56 o
   1  -8   6        1.47        0.93      0.50 o
   2  -8   6       13.46       10.16      0.84 o
  -5  -7   6        0.61        1.04      0.39 o
  -4  -7   6        0.37        1.61      0.60 o
  -3  -7   6       11.54       13.18      0.78 o
  -2  -7   6        0.75        0.24      0.30 o
  -1  -7   6       12.73       10.10      0.98 o
   0  -7   6       20.68       19.41      1.26 o
   1  -7   6        0.00        2.62      0.81 o
   2  -7   6       56.91       59.85      2.48 o
   3  -7   6       34.18       36.50      1.85 o
  -5  -6   6       26.85       30.30      1.81 o
  -4  -6   6        3.13        2.03      0.50 o
  -3  -6   6        0.01       -0.40      0.40 o
  -2  -6   6        9.60        9.90      0.78 o
  -1  -6   6       27.58       28.54      1.61 o
   0  -6   6       69.09       68.13      2.41 o
   1  -6   6       15.58       13.72      1.58 o
   2  -6   6       49.00       54.97      2.83 o
   4  -6   6        6.27        6.26      0.90 o
  -6  -5   6       10.52       10.91      0.60 o
  -5  -5   6        7.53        7.97      0.70 o
  -4  -5   6        8.88        7.88      0.85 o
  -3  -5   6       87.99       77.33      2.58 o
  -2  -5   6        0.03        0.42      0.44 o
  -1  -5   6        0.05       -0.25      0.25 o
   0  -5   6       75.26       73.05      2.14 o
   1  -5   6      133.24      125.59      3.58 o
   2  -5   6       30.05       35.83      1.61 o
   3  -5   6        4.82        4.64      0.99 o
   4  -5   6        3.95        4.58      0.85 o
   5  -5   6        0.89        1.47      0.50 o
  -6  -4   6        6.17        6.42      0.56 o
  -5  -4   6       47.44       49.81      1.81 o
  -4  -4   6       44.56       41.30      2.60 o
  -3  -4   6        8.59        9.12      1.34 o
  -2  -4   6        0.06        0.35      0.41 o
  -1  -4   6       10.62        7.67      1.31 o
   0  -4   6        2.44        2.62      0.86 o
   1  -4   6       54.17       50.29      3.56 o
   2  -4   6       12.48       12.40      1.11 o
   3  -4   6        1.42        2.75      0.80 o
   4  -4   6       21.48       26.99      1.48 o
   5  -4   6       72.32       81.43      3.32 o
   6  -4   6       11.91       13.96      0.99 o
  -6  -3   6       51.86       56.90      2.27 o
  -5  -3   6        0.01        0.41      0.35 o
  -4  -3   6        3.99        4.03      0.88 o
  -3  -3   6       76.93       72.24      3.29 o
  -2  -3   6       95.65       96.44      4.81 o
  -1  -3   6       57.11       61.98      3.13 o
   0  -3   6       52.59       61.16      3.38 o
   1  -3   6      513.91      545.34     10.67 o
   2  -3   6      118.63      133.49      5.73 o
   3  -3   6        2.70        4.65      1.67 o
   4  -3   6       10.86       10.37      0.80 o
   5  -3   6       24.39       23.52      1.98 o
   6  -3   6        2.08        1.62      0.36 o
  -7  -2   6       22.85       22.42      1.01 o
  -6  -2   6       22.84       26.36      1.20 o
  -5  -2   6      121.04      119.58      3.19 o
  -4  -2   6       67.62       70.62      3.11 o
  -3  -2   6       33.12       40.55      3.13 o
  -2  -2   6       85.56       79.46      4.26 o
  -1  -2   6       23.10       27.61      1.43 o
   0  -2   6       28.56       26.02      1.94 o
   1  -2   6      385.49      358.97     15.85 o
   2  -2   6      116.17      111.94      5.55 o
   3  -2   6        9.74        8.53      1.72 o
   4  -2   6        4.90        6.75      0.60 o
   5  -2   6       31.05       30.57      1.64 o
   6  -2   6       19.62       29.74      1.42 o
   7  -2   6       38.85       50.12      1.55 o
  -7  -1   6        3.13        1.98      0.39 o
  -6  -1   6       24.63       22.31      1.63 o
  -5  -1   6        0.42        0.44      0.39 o
  -4  -1   6       13.12       11.26      1.25 o
  -3  -1   6      197.71      200.84      8.17 o
  -2  -1   6      552.82      614.38     23.16 o
  -1  -1   6       39.75       33.21      2.50 o
   0  -1   6      147.91      128.72      4.68 o
   1  -1   6      201.41      174.40      5.93 o
   2  -1   6       28.79       35.03      2.87 o
   3  -1   6        2.75        3.14      1.07 o
   4  -1   6      369.96      375.01      3.95 o
   5  -1   6       31.23       28.06      1.57 o
   6  -1   6       24.50       29.16      2.02 o
   7  -1   6       16.32       16.41      1.22 o
  -6   0   6        0.09        1.02      0.48 o
  -5   0   6       44.07       49.91      1.94 o
  -4   0   6        5.87        5.91      0.63 o
  -3   0   6        6.50        8.05      1.46 o
  -2   0   6       31.07       32.30      1.61 o
  -1   0   6        7.01        7.39      0.82 o
   0   0   6      898.62      874.83      7.88 o
   1   0   6      587.00      677.11      7.13 o
   2   0   6      717.07      708.95     12.19 o
   3   0   6      292.23      313.37      8.93 o
   4   0   6      213.86      221.28      7.96 o
   5   0   6        3.19        3.15      0.62 o
   6   0   6       47.00       42.77      1.83 o
   7   0   6        6.24        5.64      0.86 o
  -6   1   6        2.04        2.21      0.36 o
  -5   1   6       14.62       16.35      1.11 o
  -4   1   6        4.22        3.74      0.53 o
  -3   1   6       26.95       31.35      1.94 o
  -2   1   6      336.49      388.05     22.75 o
  -1   1   6        3.26        2.42      0.84 o
   0   1   6     1277.07     1448.96     18.39 o
   1   1   6      120.51      147.57      3.21 o
   2   1   6        2.09        0.45      1.11 o
   3   1   6      452.27      440.86     10.27 o
   4   1   6       55.37       43.49      3.59 o
   5   1   6      125.63      126.78      3.93 o
   6   1   6       12.31       10.17      0.94 o
   7   1   6        0.85        0.92      0.50 o
  -6   2   6        4.69        5.41      0.50 o
  -5   2   6       40.57       34.13      1.55 o
  -4   2   6      315.04      270.07      3.61 o
  -3   2   6       31.76       21.63      2.65 o
  -2   2   6        0.06       -0.45      0.61 o
  -1   2   6        0.06        1.62      0.67 o
   0   2   6        0.03        2.28      0.51 o
   1   2   6      171.61      183.04      3.63 o
   2   2   6      107.24      119.38      4.88 o
   3   2   6       57.33       66.87      3.22 o
   4   2   6        0.02        0.25      0.45 o
   5   2   6      206.31      192.25      3.23 o
   6   2   6      574.78      592.42      9.82 o
   7   2   6        2.50        5.01      0.83 o
  -6   3   6        1.68        0.13      0.26 o
  -5   3   6        1.24        2.85      0.50 o
  -4   3   6       33.78       29.56      1.52 o
  -3   3   6        1.48        0.37      0.57 o
  -2   3   6       15.27       12.33      1.88 o
  -1   3   6       91.40      112.17      5.13 o
   0   3   6      389.41      491.95     23.95 o
   1   3   6      717.18      841.55      8.38 o
   2   3   6      388.78      411.75      9.43 o
   3   3   6       75.86       89.49      4.77 o
   4   3   6       16.29       16.20      2.17 o
   5   3   6      107.45       99.92      5.07 o
   6   3   6        0.62        1.54      0.73 o
   7   3   6        1.41        2.09      0.34 o
  -5   4   6       19.60       26.19      1.66 o
  -4   4   6       49.21       42.00      1.80 o
  -3   4   6      204.73      191.44      3.76 o
  -2   4   6       12.20       12.07      0.82 o
  -1   4   6      271.30      272.84      8.56 o
   0   4   6       46.04       60.28      2.39 o
   1   4   6      105.55      123.95      2.94 o
   2   4   6       14.89       17.09      2.20 o
   3   4   6       24.79       25.42      2.77 o
   4   4   6        3.46        3.74      0.70 o
   5   4   6       51.82       53.08      3.32 o
   6   4   6      129.09      127.44      4.75 o
   7   4   6       13.16       11.92      1.40 o
  -5   5   6        6.71        6.55      0.74 o
  -4   5   6        7.68        7.18      1.01 o
  -3   5   6       82.19       81.42      2.42 o
  -2   5   6       11.97       11.40      0.97 o
  -1   5   6      150.24      164.64      2.96 o
   0   5   6        3.74        4.80      1.15 o
   1   5   6        0.00        1.58      0.72 o
   2   5   6       57.34       71.96      4.80 o
   3   5   6        0.42       -0.58      0.58 o
   4   5   6       56.48       57.90      2.21 o
   5   5   6       47.99       45.52      3.05 o
   6   5   6       13.72       14.45      1.63 o
   7   5   6        0.46        0.27      0.34 o
  -4   6   6       22.06       21.75      1.36 o
  -3   6   6        1.50        0.75      0.50 o
  -2   6   6        0.01        0.36      0.34 o
  -1   6   6       53.29       57.52      1.42 o
   0   6   6       32.94       35.96      1.50 o
   1   6   6       41.85       41.40      1.50 o
   2   6   6        6.03        8.11      1.17 o
   3   6   6      162.40      161.44      7.32 o
   4   6   6       54.93       53.85      2.17 o
   5   6   6       56.44       58.58      3.30 o
   6   6   6        3.94        4.52      0.88 o
   7   6   6        2.32        1.32      0.36 o
  -3   7   6        2.30        2.41      0.52 o
  -2   7   6        0.03       -0.01      0.30 o
  -1   7   6      180.69      196.30      3.63 o
   0   7   6      307.50      310.99      4.74 o
   1   7   6       31.05       27.98      2.22 o
   2   7   6       37.99       33.58      2.53 o
   3   7   6        1.88        1.49      0.83 o
   4   7   6        1.02        0.59      0.82 o
   5   7   6        1.56        1.20      0.64 o
   6   7   6        2.43        3.24      0.58 o
  -2   8   6        0.81        0.26      0.38 o
  -1   8   6       50.31       56.40      1.72 o
   0   8   6       38.20       43.30      1.32 o
   1   8   6       19.14       19.57      1.12 o
   2   8   6        6.99        6.78      1.18 o
   3   8   6        0.00        0.26      0.71 o
   4   8   6        6.59        6.72      1.04 o
   5   8   6       21.90       22.71      1.31 o
   0   9   6       71.87       73.55      2.21 o
   1   9   6       80.06       83.57      1.91 o
   2   9   6        7.67        8.07      1.02 o
   3   9   6        0.88        1.22      0.59 o
   4   9   6        1.61        1.34      0.43 o
  -2  -8   7        2.23        2.54      0.58 o
  -1  -8   7       25.51       24.57      1.59 o
   0  -8   7       10.85        9.01      1.01 o
   1  -8   7       11.42       10.45      0.94 o
  -4  -7   7       27.26       30.19      1.57 o
  -3  -7   7        1.77        1.53      0.47 o
  -2  -7   7        1.38        1.94      0.40 o
  -1  -7   7       13.88       11.74      1.03 o
   0  -7   7       42.19       41.02      1.71 o
   1  -7   7       18.23       19.20      1.64 o
   2  -7   7       10.86       10.34      1.04 o
   3  -7   7        6.40        6.29      0.76 o
  -5  -6   7       16.18       16.13      1.20 o
  -4  -6   7        6.51        4.99      0.88 o
  -3  -6   7        2.94        2.80      0.61 o
  -2  -6   7       10.88       10.97      0.83 o
  -1  -6   7        0.70        0.30      0.34 o
   0  -6   7       40.93       36.92      1.82 o
   1  -6   7        1.15        2.05      0.79 o
   2  -6   7        0.84        0.21      0.57 o
   3  -6   7        0.67        1.46      0.65 o
   4  -6   7       47.77       52.51      2.09 o
  -5  -5   7        5.53        5.33      0.44 o
  -4  -5   7        5.21        4.73      0.99 o
  -3  -5   7       31.24       29.91      1.78 o
  -2  -5   7       30.91       30.52      1.33 o
  -1  -5   7       53.11       55.25      1.75 o
   0  -5   7      106.76      105.18      2.99 o
   1  -5   7      100.20      112.92      7.39 o
   2  -5   7        6.59        9.01      1.34 o
   3  -5   7        6.52        7.03      1.08 o
   4  -5   7        9.39        9.60      1.22 o
   5  -5   7        3.70        4.30      0.65 o
  -6  -4   7       58.36       62.60      1.83 o
  -5  -4   7        3.53        3.83      0.47 o
  -4  -4   7       31.38       30.31      2.28 o
  -3  -4   7       14.11       12.66      1.11 o
  -2  -4   7        8.35        7.85      0.80 o
  -1  -4   7       16.85       16.46      0.94 o
   0  -4   7       31.22       32.09      1.39 o
   1  -4   7       50.68       51.03      1.72 o
   2  -4   7       11.13       10.95      0.82 o
   3  -4   7       10.44       10.39      0.92 o
   4  -4   7       14.42       14.58      1.67 o
   5  -4   7        1.43        2.11      0.65 o
   6  -4   7       58.52       72.50      1.91 o
  -6  -3   7        0.01        0.05      0.36 o
  -5  -3   7        1.03        1.35      0.35 o
  -4  -3   7       90.18       80.14      3.53 o
  -3  -3   7      209.42      202.50      3.91 o
  -2  -3   7        0.81       -0.62      0.66 o
  -1  -3   7       48.74       46.47      3.48 o
   0  -3   7       31.31       27.32      2.31 o
   1  -3   7       65.12       69.08      3.97 o
   2  -3   7        0.08        0.35      0.56 o
   3  -3   7      158.53      167.21      2.59 o
   4  -3   7       58.15       58.22      3.66 o
   5  -3   7       39.48       46.02      1.82 o
   6  -3   7        1.44        1.22      0.29 o
  -6  -2   7       16.10       19.71      0.96 o
  -5  -2   7        4.49        4.65      0.67 o
  -4  -2   7       29.74       30.50      2.08 o
  -3  -2   7        0.35        0.31      0.90 o
  -2  -2   7        8.72        6.36      1.31 o
  -1  -2   7      376.26      382.52      9.35 o
   0  -2   7        2.10        4.24      0.90 o
   1  -2   7      663.16      629.74     17.49 o
   2  -2   7      128.97      134.28      6.40 o
   3  -2   7      122.53      128.46      3.54 o
   4  -2   7        6.80        5.68      0.72 o
   5  -2   7       30.68       25.11      1.47 o
   6  -2   7        2.91        3.62      0.76 o
  -6  -1   7       10.89       13.63      1.16 o
  -5  -1   7        0.99        0.55      0.79 o
  -4  -1   7       10.52        9.52      0.91 o
  -3  -1   7       98.89      106.96      5.35 o
  -2  -1   7       33.42       29.53      2.78 o
  -1  -1   7      639.58      667.27     11.88 o
   0  -1   7      285.64      322.21      5.62 o
   1  -1   7        7.60        8.84      1.51 o
   2  -1   7      526.38      514.05     11.53 o
   3  -1   7        0.73       -0.33      0.49 o
   4  -1   7      308.97      315.40      5.02 o
   5  -1   7       35.16       28.84      1.59 o
   6  -1   7        0.02        0.32      0.48 o
   7  -1   7       36.39       39.35      1.72 o
  -6   0   7       15.38       13.52      1.18 o
  -5   0   7      215.04      198.22      3.68 o
  -4   0   7       70.29       59.90      2.08 o
  -3   0   7        1.86        1.80      0.70 o
  -2   0   7        4.66        6.40      1.33 o
  -1   0   7        9.16       18.55      2.04 o
   0   0   7       56.83       58.54      2.25 o
   1   0   7        4.39        5.95      0.80 o
   2   0   7      116.23      132.17      6.90 o
   3   0   7       28.33       29.78      2.92 o
   4   0   7      194.52      170.52      4.34 o
   5   0   7      725.48      645.60     26.84 o
   6   0   7       18.18       14.34      1.07 o
   7   0   7       48.08       59.28      2.39 o
  -6   1   7        0.11       -0.17      0.34 o
  -5   1   7       15.63       13.48      0.99 o
  -4   1   7        2.34        1.62      0.62 o
  -3   1   7       25.88       20.38      1.41 o
  -2   1   7      203.28      226.07      7.57 o
  -1   1   7      274.70      341.51      8.70 o
   0   1   7      950.97     1065.75     16.73 o
   1   1   7      331.72      347.05      5.42 o
   2   1   7      118.76      139.90      8.07 o
   3   1   7        8.96       11.39      1.82 o
   4   1   7       46.44       35.92      1.96 o
   5   1   7       24.32       26.42      1.46 o
   6   1   7        3.29        3.48      0.57 o
   7   1   7        0.35        1.79      0.60 o
  -6   2   7       32.72       37.53      2.07 o
  -5   2   7       17.65       14.77      1.01 o
  -4   2   7      204.78      183.86      3.68 o
  -3   2   7       11.15        9.98      0.78 o
  -2   2   7      494.88      464.87     11.34 o
  -1   2   7       94.94      100.58      4.84 o
   0   2   7      172.20      207.32      9.78 o
   1   2   7        3.91        5.12      0.71 o
   2   2   7      116.12      107.39      5.00 o
   3   2   7        2.44        2.79      1.05 o
   4   2   7        4.95        2.84      1.14 o
   5   2   7      139.76      127.13      3.47 o
   6   2   7       30.69       27.07      1.51 o
   7   2   7        0.21       -0.09      0.43 o
  -5   3   7        1.08        1.20      0.37 o
  -4   3   7       78.76       79.28      2.41 o
  -3   3   7        3.22        1.92      0.48 o
  -2   3   7      207.34      194.88      7.78 o
  -1   3   7       49.75       53.90      3.80 o
   0   3   7        4.01        3.27      0.57 o
   1   3   7        9.92       13.12      1.15 o
   2   3   7        7.01        7.18      1.40 o
   3   3   7      302.07      282.03      8.89 o
   4   3   7       20.54       18.72      2.55 o
   5   3   7      113.06      116.06      6.60 o
   6   3   7        1.65        1.69      0.68 o
   7   3   7        1.33        1.00      0.56 o
  -5   4   7       37.48       36.44      1.80 o
  -4   4   7        2.96        3.22      0.78 o
  -3   4   7        0.00        0.13      0.32 o
  -2   4   7      124.99      136.07      3.85 o
  -1   4   7       87.27       99.12      5.45 o
   0   4   7       63.14       71.38      4.25 o
   1   4   7       35.61       39.33      2.11 o
   2   4   7      329.80      324.52      9.29 o
   3   4   7       23.94       22.46      2.67 o
   4   4   7      291.10      292.97      6.00 o
   5   4   7        5.27        4.11      1.05 o
   6   4   7       16.21       15.51      1.68 o
   7   4   7        4.27        3.07      0.42 o
  -5   5   7        0.34        0.01      0.27 o
  -4   5   7        0.62        1.44      0.51 o
  -3   5   7        0.40        0.58      0.40 o
  -2   5   7      288.90      286.57      4.55 o
  -1   5   7      564.14      583.55      5.68 o
   0   5   7      102.26       99.86      2.44 o
   1   5   7       30.88       29.84      1.36 o
   2   5   7        9.21        9.11      0.79 o
   3   5   7       13.01       14.87      1.02 o
   4   5   7        8.77        8.52      0.92 o
   5   5   7        5.95        6.27      1.27 o
   6   5   7        0.06        0.53      0.47 o
   7   5   7        1.18        0.74      0.38 o
  -4   6   7        0.52        1.06      0.38 o
  -3   6   7        0.52        0.17      0.42 o
  -2   6   7       73.32       71.58      4.71 o
  -1   6   7       70.41       71.43      2.41 o
   0   6   7       15.17       14.01      1.32 o
   1   6   7       71.63       66.93      2.41 o
   2   6   7        0.90        0.48      0.59 o
   3   6   7        2.07        2.60      0.54 o
   4   6   7       69.42       64.84      2.35 o
   5   6   7       77.75       83.68      3.86 o
   6   6   7       21.05       20.66      1.69 o
  -3   7   7       15.99       16.74      1.01 o
  -2   7   7        0.64        0.49      0.30 o
  -1   7   7       75.82       73.05      2.12 o
   0   7   7      232.62      238.98      5.86 o
   1   7   7       10.49        9.13      1.43 o
   2   7   7       25.68       24.34      2.13 o
   3   7   7       14.23       12.58      1.55 o
   4   7   7       16.03       17.92      1.19 o
   5   7   7       13.22       13.88      1.45 o
   6   7   7        6.25        6.61      0.75 o
  -1   8   7       21.67       20.87      0.97 o
   0   8   7        1.27        1.05      0.24 o
   1   8   7        0.27        0.01      0.70 o
   2   8   7       59.80       64.94      3.13 o
   3   8   7      128.04      137.02      4.42 o
   4   8   7        0.98        0.99      0.53 o
   5   8   7       28.76       29.53      1.31 o
   1   9   7        3.23        2.27      0.41 o
   2   9   7       13.21       12.63      1.13 o
   3   9   7       41.53       46.38      2.03 o
   4   9   7       22.09       24.88      1.20 o
  -1  -8   8       21.04       19.14      1.19 o
   0  -8   8        1.64        1.80      0.51 o
  -4  -7   8        7.30        7.27      0.71 o
  -3  -7   8        8.20        7.95      0.92 o
  -2  -7   8       28.71       31.32      1.23 o
  -1  -7   8       16.07       14.48      1.46 o
   0  -7   8       65.94       67.52      2.92 o
   1  -7   8        1.55        1.64      0.67 o
   2  -7   8        6.95        5.64      0.73 o
   3  -7   8        0.62        0.82      0.32 o
  -5  -6   8       14.59       14.03      0.91 o
  -4  -6   8        0.03        0.90      0.61 o
  -3  -6   8        1.27        1.57      0.74 o
  -2  -6   8        8.34        6.98      0.64 o
  -1  -6   8        0.05        0.56      0.32 o
   0  -6   8       10.20        7.61      0.91 o
   1  -6   8        0.16        0.60      0.59 o
   2  -6   8       10.47       10.06      1.26 o
   3  -6   8        1.69        1.86      0.42 o
   4  -6   8        0.01       -0.11      0.30 o
  -5  -5   8       41.59       41.39      2.42 o
  -4  -5   8       61.07       67.82      3.04 o
  -3  -5   8        0.29       -0.03      0.58 o
  -2  -5   8        8.66        8.06      0.75 o
  -1  -5   8       10.47        8.70      0.78 o
   0  -5   8       83.51       86.19      3.85 o
   1  -5   8        1.99        2.04      0.83 o
   2  -5   8       50.27       49.75      2.84 o
   3  -5   8       50.67       55.92      2.68 o
   4  -5   8        9.54       11.48      1.22 o
   5  -5   8        5.86        6.77      0.68 o
  -5  -4   8       18.62       20.46      0.81 o
  -4  -4   8        4.90        5.24      1.07 o
  -3  -4   8        2.05        2.23      0.82 o
  -2  -4   8       75.35       72.67      2.53 o
  -1  -4   8       17.91       17.01      0.92 o
   0  -4   8      265.94      259.11      3.33 o
   1  -4   8        8.83       10.02      1.05 o
   2  -4   8       56.69       60.62      3.15 o
   3  -4   8       33.16       33.28      2.31 o
   4  -4   8        6.85        5.12      1.05 o
   5  -4   8        8.61       10.46      1.09 o
  -6  -3   8        1.73        1.53      0.37 o
  -5  -3   8        3.84        4.77      0.48 o
  -4  -3   8       17.51       17.24      1.12 o
  -3  -3   8       24.89       24.43      1.98 o
  -2  -3   8      269.83      265.37      6.78 o
  -1  -3   8      134.22      150.42      2.96 o
   0  -3   8       30.79       36.59      2.73 o
   1  -3   8      191.41      189.44      6.77 o
   2  -3   8       22.15       26.54      1.61 o
   3  -3   8      307.15      328.25      8.47 o
   4  -3   8        5.27        4.59      0.69 o
   5  -3   8       15.31       16.16      1.06 o
   6  -3   8       60.00       68.24      2.17 o
  -6  -2   8       84.14       85.99      2.27 o
  -5  -2   8       63.86       63.88      1.97 o
  -4  -2   8        1.73        3.24      0.54 o
  -3  -2   8       10.59       10.91      1.10 o
  -2  -2   8       32.58       35.62      3.23 o
  -1  -2   8        1.86        1.38      0.76 o
   0  -2   8        7.67        7.94      1.21 o
   1  -2   8       53.35       54.83      2.63 o
   2  -2   8       14.72       15.51      1.48 o
   3  -2   8      168.83      165.47      3.54 o
   4  -2   8      415.99      372.96      5.70 o
   5  -2   8       87.52       82.77      2.54 o
   6  -2   8       51.44       66.74      2.51 o
  -6  -1   8        8.70        6.79      0.75 o
  -5  -1   8        0.01       -0.26      0.37 o
  -4  -1   8       12.75       10.23      0.89 o
  -3  -1   8      150.93      155.36      6.84 o
  -2  -1   8      134.37      172.88      7.12 o
  -1  -1   8      316.14      324.78      8.92 o
   0  -1   8      149.14      136.03      3.94 o
   1  -1   8       57.85       62.07      2.70 o
   2  -1   8       22.77       26.42      2.76 o
   3  -1   8        0.83        4.23      1.34 o
   4  -1   8       73.16       65.62      4.25 o
   5  -1   8        7.54        6.73      0.82 o
   6  -1   8        2.78        5.26      0.65 o
   7  -1   8       45.28       73.67      2.07 o
  -6   0   8        0.55        0.31      0.34 o
  -5   0   8      118.96      118.74      2.74 o
  -4   0   8        2.82        3.85      0.64 o
  -3   0   8      352.57      344.74      5.23 o
  -2   0   8      118.42      118.44      5.86 o
  -1   0   8      103.84      113.51      5.37 o
   0   0   8        3.08        3.00      0.60 o
   1   0   8      387.52      376.11      6.26 o
   2   0   8        3.84        3.75      0.64 o
   3   0   8        0.04        1.60      0.75 o
   4   0   8       22.92       15.70      1.30 o
   5   0   8       74.76       66.11      5.42 o
   6   0   8        0.56        1.57      0.44 o
   7   0   8        0.01        0.49      0.45 o
  -6   1   8        0.07        0.15      0.15 o
  -5   1   8       34.84       39.05      1.54 o
  -4   1   8        1.20        1.10      0.40 o
  -3   1   8      193.47      181.51      3.12 o
  -2   1   8      106.99      101.04      5.41 o
  -1   1   8        4.68        4.61      1.10 o
   0   1   8        5.40        4.79      0.73 o
   1   1   8       25.72       25.27      1.63 o
   2   1   8      322.19      333.81     11.42 o
   3   1   8       11.54       11.78      1.89 o
   4   1   8      388.97      375.59      6.28 o
   5   1   8        0.10        1.27      0.68 o
   6   1   8        2.88        3.51      0.83 o
   7   1   8        9.63        7.58      0.90 o
  -5   2   8        2.98        3.06      0.49 o
  -4   2   8        2.46        3.00      0.58 o
  -3   2   8      128.77      127.53      2.93 o
  -2   2   8      124.23      149.02      6.74 o
  -1   2   8       82.20       89.91      4.85 o
   0   2   8      151.65      197.83     14.68 o
   1   2   8      192.40      195.11      4.44 o
   2   2   8       12.56       11.03      1.66 o
   3   2   8      659.49      634.02     13.63 o
   4   2   8       26.76       26.87      1.34 o
   5   2   8        6.91        5.78      1.02 o
   6   2   8        0.03       -0.07      0.51 o
   7   2   8        6.79        6.89      0.85 o
  -5   3   8        0.64        0.40      0.39 o
  -4   3   8        1.83        1.81      0.52 o
  -3   3   8      259.08      250.07      4.82 o
  -2   3   8      731.21      755.77      5.97 o
  -1   3   8      129.14      122.08      5.96 o
   0   3   8        4.56        6.04      1.28 o
   1   3   8      136.60      161.33      4.19 o
   2   3   8        1.32        2.36      0.90 o
   3   3   8        0.82        0.83      0.57 o
   4   3   8        0.01        1.03      0.91 o
   5   3   8       10.91        9.45      0.99 o
   6   3   8        0.01        0.67      0.51 o
   7   3   8        3.64        3.38      0.56 o
  -5   4   8        1.55        2.05      0.54 o
  -4   4   8        2.46        3.09      0.76 o
  -3   4   8       80.08       72.41      6.16 o
  -2   4   8      100.90       96.36      4.92 o
  -1   4   8        0.18        0.47      0.39 o
   0   4   8      149.39      153.65      6.46 o
   1   4   8        8.81       12.28      1.72 o
   2   4   8       29.18       27.27      2.82 o
   3   4   8      145.78      134.69      3.63 o
   4   4   8       78.57       77.90      4.05 o
   5   4   8       23.33       22.62      2.25 o
   6   4   8        0.98        1.32      0.66 o
   7   4   8        0.69        0.62      0.25 o
  -4   5   8       23.92       24.88      1.56 o
  -3   5   8        0.31       -0.26      0.32 o
  -2   5   8       45.91       41.49      1.45 o
  -1   5   8      348.33      329.28      8.80 o
   0   5   8        0.14        0.56      0.51 o
   1   5   8      136.51      129.64      3.25 o
   2   5   8       41.95       43.16      2.22 o
   3   5   8       17.59       19.86      1.34 o
   4   5   8       15.24       13.96      1.14 o
   5   5   8        2.34        2.90      0.87 o
   6   5   8        0.14       -0.11      0.38 o
   7   5   8       13.77       10.80      0.81 o
  -4   6   8        8.42        8.53      0.69 o
  -3   6   8       40.46       43.26      1.98 o
  -2   6   8       30.93       31.68      1.83 o
  -1   6   8        2.23        2.39      0.60 o
   0   6   8        4.36        3.38      0.65 o
   1   6   8       42.65       39.10      1.89 o
   2   6   8      231.84      227.46      6.23 o
   3   6   8        0.05        0.22      0.37 o
   4   6   8       16.72       15.35      1.20 o
   5   6   8      324.26      333.45      7.39 o
   6   6   8       11.13        9.49      1.13 o
  -2   7   8       11.96       16.64      1.46 o
  -1   7   8       22.17       22.09      1.81 o
   0   7   8       20.43       25.04      1.39 o
   1   7   8        7.32        7.64      1.20 o
   2   7   8      120.31      117.95      4.56 o
   3   7   8       90.31       95.10      3.94 o
   4   7   8        7.79        8.70      0.83 o
   5   7   8      151.28      177.94      4.58 o
   6   7   8        7.32        7.75      0.73 o
  -1   8   8       23.10       25.40      1.52 o
   0   8   8        2.02        1.08      0.32 o
   1   8   8        0.85        0.72      0.52 o
   2   8   8       23.46       24.67      1.90 o
   3   8   8       16.83       18.68      1.61 o
   4   8   8        9.95       10.17      1.06 o
   1   9   8        1.82        1.16      0.35 o
   2   9   8       38.30       39.97      3.31 o
   3   9   8       16.80       16.42      1.13 o
  -3  -7   9        0.76       -0.27      0.27 o
  -2  -7   9        6.78        6.84      0.75 o
  -1  -7   9       49.97       49.84      2.25 o
   0  -7   9       10.53       12.07      1.21 o
   1  -7   9       24.68       24.92      1.55 o
   2  -7   9       22.93       20.24      0.80 o
  -4  -6   9        0.06        0.58      0.44 o
  -3  -6   9        8.08        9.90      1.20 o
  -2  -6   9       11.84       13.56      0.95 o
  -1  -6   9       49.80       49.69      1.81 o
   0  -6   9        4.73        4.48      1.03 o
   1  -6   9       24.41       25.07      1.93 o
   2  -6   9       29.98       31.26      1.92 o
   3  -6   9        4.80        4.05      0.44 o
  -5  -5   9        6.54        6.47      0.70 o
  -4  -5   9       15.89       19.60      1.56 o
  -3  -5   9      103.57      107.70      3.97 o
  -2  -5   9       32.67       32.86      2.34 o
  -1  -5   9       27.11       24.40      1.21 o
   0  -5   9       58.99       59.18      2.13 o
   1  -5   9       19.91       18.82      1.89 o
   2  -5   9      124.33      127.23      4.42 o
   3  -5   9        9.34       10.05      0.84 o
   4  -5   9       40.11       42.40      1.97 o
  -5  -4   9        2.97        3.58      0.45 o
  -4  -4   9        7.38        6.52      1.15 o
  -3  -4   9       27.58       28.41      2.21 o
  -2  -4   9        0.02       -0.48      0.71 o
  -1  -4   9        1.81        0.64      0.41 o
   0  -4   9       13.64       12.07      1.04 o
   1  -4   9        5.43        5.60      1.07 o
   2  -4   9      119.03      114.35      4.39 o
   3  -4   9      167.46      176.48      5.06 o
   4  -4   9       63.72       64.27      2.90 o
   5  -4   9       12.48       16.52      1.16 o
  -5  -3   9        0.32        0.48      0.33 o
  -4  -3   9       67.44       72.76      3.18 o
  -3  -3   9       54.20       56.36      3.03 o
  -2  -3   9       81.23       79.29      3.71 o
  -1  -3   9       70.07       68.39      2.01 o
   0  -3   9        2.31        3.85      0.75 o
   1  -3   9       34.15       36.95      1.48 o
   2  -3   9        3.08        4.09      0.98 o
   3  -3   9       34.29       36.09      1.74 o
   4  -3   9       96.62      102.45      3.10 o
   5  -3   9        2.10        2.98      0.46 o
   6  -3   9       28.75       43.79      1.42 o
  -5  -2   9        0.63        1.14      0.30 o
  -4  -2   9      174.40      191.36      4.96 o
  -3  -2   9       84.41       84.17      3.58 o
  -2  -2   9       13.03       13.40      1.21 o
  -1  -2   9        7.67        6.33      1.10 o
   0  -2   9      340.75      333.49      9.48 o
   1  -2   9       19.43       24.19      1.71 o
   2  -2   9        7.40        6.94      0.63 o
   3  -2   9        8.57       11.61      1.45 o
   4  -2   9       81.83       71.63      3.00 o
   5  -2   9        0.85        0.56      0.35 o
   6  -2   9        0.06        0.36      0.39 o
  -5  -1   9        2.54        1.82      0.40 o
  -4  -1   9       92.11       91.00      3.67 o
  -3  -1   9       89.22       84.82      3.39 o
  -2  -1   9        1.07        1.12      1.44 o
  -1  -1   9        1.75        1.78      0.81 o
   0  -1   9        9.32       10.45      1.69 o
   1  -1   9       41.31       37.79      2.25 o
   2  -1   9      100.00       89.36      7.82 o
   3  -1   9      385.16      360.33      4.81 o
   4  -1   9       59.80       63.02      4.46 o
   5  -1   9        0.17        0.38      0.31 o
   6  -1   9       28.70       30.03      1.26 o
  -5   0   9       10.20        8.67      0.61 o
  -4   0   9       66.66       66.89      2.37 o
  -3   0   9      110.29      111.17      4.11 o
  -2   0   9       48.52       46.47      3.83 o
  -1   0   9       84.33      102.04      5.40 o
   0   0   9        1.78        2.22      0.53 o
   1   0   9       65.32       60.56      2.68 o
   2   0   9      315.48      321.97     21.50 o
   3   0   9      117.55      113.29      2.60 o
   4   0   9        4.68        5.05      1.00 o
   5   0   9        2.16        5.91      0.71 o
   6   0   9       16.87       14.50      0.94 o
   7   0   9        1.66        1.06      0.40 o
  -5   1   9        2.00        1.64      0.38 o
  -4   1   9      132.04      137.34      4.26 o
  -3   1   9      585.92      570.10     17.45 o
  -2   1   9       57.72       61.05      2.33 o
  -1   1   9        0.02        0.59      0.60 o
   0   1   9      135.42      157.07      6.18 o
   1   1   9       75.26       74.10      2.95 o
   2   1   9       21.08       20.66      2.43 o
   3   1   9        1.92        0.45      0.80 o
   4   1   9       29.89       24.46      2.06 o
   5   1   9       12.23        7.08      1.21 o
   6   1   9        1.95        0.62      0.25 o
   7   1   9       19.37       23.31      1.35 o
  -5   2   9        6.12        6.97      0.62 o
  -4   2   9       49.40       49.18      2.15 o
  -3   2   9       78.66       77.25      1.91 o
  -2   2   9        8.59        7.96      1.44 o
  -1   2   9       57.28       61.17      4.23 o
   0   2   9      103.02      100.72      5.00 o
   1   2   9      196.68      207.21      4.91 o
   2   2   9       91.96       80.84      4.83 o
   3   2   9      145.59      146.12      4.83 o
   4   2   9        0.13        0.11      0.52 o
   5   2   9        2.79        1.89      0.67 o
   6   2   9        0.77        0.24      0.43 o
   7   2   9        6.12        5.71      0.70 o
  -5   3   9       23.12       29.30      1.52 o
  -4   3   9        0.18        0.05      0.33 o
  -3   3   9       18.92       15.47      1.09 o
  -2   3   9      294.10      271.71      4.33 o
  -1   3   9       66.37       53.23      2.42 o
   0   3   9      215.52      212.19      7.62 o
   1   3   9       34.86       44.43      2.30 o
   2   3   9        3.85        4.62      1.20 o
   3   3   9       22.49       20.95      1.56 o
   4   3   9       80.98       80.50      3.62 o
   5   3   9        0.26        0.67      0.41 o
   6   3   9       13.44       12.45      1.48 o
   7   3   9        9.26        9.90      0.79 o
  -5   4   9        4.49        5.35      0.56 o
  -4   4   9       27.98       31.12      1.85 o
  -3   4   9       42.85       45.32      1.91 o
  -2   4   9       26.26       20.68      1.30 o
  -1   4   9       36.55       33.77      1.61 o
   0   4   9       45.92       38.51      2.05 o
   1   4   9      242.32      234.26      6.13 o
   2   4   9       11.03       12.78      1.02 o
   3   4   9        6.82        7.83      0.92 o
   4   4   9      650.75      592.01     11.25 o
   5   4   9      109.42       92.08      4.36 o
   6   4   9        8.90        8.99      1.22 o
   7   4   9       29.32       29.58      1.38 o
  -4   5   9        0.02       -0.16      0.31 o
  -3   5   9       26.63       31.07      1.35 o
  -2   5   9       18.21       16.41      0.93 o
  -1   5   9      119.04      121.39      4.63 o
   0   5   9        1.07        1.54      0.48 o
   1   5   9      231.26      223.92      4.37 o
   2   5   9      308.80      293.38      7.35 o
   3   5   9        0.98        1.56      0.67 o
   4   5   9      156.90      162.89      3.71 o
   5   5   9       52.65       50.47      3.10 o
   6   5   9        8.30        9.39      1.17 o
  -3   6   9        3.13        2.38      0.53 o
  -2   6   9       68.20       68.10      1.91 o
  -1   6   9        0.25        0.23      0.41 o
   0   6   9        0.90        0.90      0.40 o
   1   6   9       23.68       22.17      1.44 o
   2   6   9        4.76        2.87      0.65 o
   3   6   9       55.42       57.86      5.60 o
   4   6   9      188.06      196.51      6.50 o
   5   6   9      179.51      179.99      5.19 o
   6   6   9        2.88        2.92      0.64 o
  -2   7   9        0.14        0.85      0.55 o
  -1   7   9       23.74       21.77      1.71 o
   0   7   9        1.82        1.98      0.52 o
   1   7   9       82.99       90.23      3.72 o
   2   7   9       15.60       15.07      1.67 o
   3   7   9        0.00       -0.01      0.55 o
   4   7   9       77.30       89.74      7.03 o
   5   7   9       46.94       50.11      2.19 o
  -1   8   9        0.08        0.46      0.48 o
   0   8   9        0.21        0.05      0.50 o
   1   8   9        1.25        0.65      0.37 o
   2   8   9       88.48       95.27      3.40 o
   3   8   9      127.79      134.86      3.91 o
   4   8   9       18.28       20.61      1.32 o
   2   9   9        0.07       -0.23      0.29 o
   3   9   9        4.91        4.48      0.56 o
  -1  -7  10       31.04       31.72      1.50 o
   0  -7  10        5.81        5.72      0.83 o
   1  -7  10       27.35       27.50      1.37 o
  -3  -6  10        0.00        0.44      0.45 o
  -2  -6  10        1.99        3.43      0.77 o
  -1  -6  10        3.39        2.31      0.68 o
   0  -6  10       20.51       21.49      1.76 o
   1  -6  10       38.16       41.47      2.25 o
   2  -6  10       88.49       92.42      2.91 o
   3  -6  10       14.94       14.56      0.96 o
  -4  -5  10       35.54       39.49      1.89 o
  -3  -5  10       23.07       21.89      1.74 o
  -2  -5  10       36.66       36.81      2.36 o
  -1  -5  10        0.01        0.22      0.79 o
   0  -5  10       10.53       12.35      0.99 o
   1  -5  10        4.24        3.97      1.05 o
   2  -5  10        6.79        7.56      1.15 o
   3  -5  10      130.27      135.32      2.60 o
   4  -5  10        3.23        2.68      0.50 o
  -5  -4  10       51.16       53.81      1.68 o
  -4  -4  10       55.09       61.35      2.63 o
  -3  -4  10        0.19        0.18      0.62 o
  -2  -4  10        0.06       -0.02      0.47 o
  -1  -4  10       98.33       97.75      6.52 o
   0  -4  10       81.77       83.69      2.61 o
   1  -4  10       13.90       15.51      2.42 o
   2  -4  10        4.21        4.01      0.99 o
   3  -4  10       23.43       21.78      1.27 o
   4  -4  10       15.12       13.72      1.25 o
   5  -4  10        0.52        0.51      0.27 o
  -5  -3  10       27.65       26.88      1.48 o
  -4  -3  10       30.62       32.75      2.03 o
  -3  -3  10        1.79        2.17      0.82 o
  -2  -3  10        7.51        8.46      1.26 o
  -1  -3  10        0.66        0.75      0.41 o
   0  -3  10        0.15        0.01      0.64 o
   1  -3  10       44.03       42.67      1.86 o
   2  -3  10      105.57      105.07      4.24 o
   3  -3  10      162.19      159.66      3.56 o
   4  -3  10        1.10        0.83      0.38 o
   5  -3  10       18.19       21.22      1.33 o
  -5  -2  10       15.45       15.53      1.29 o
  -4  -2  10       99.26      103.47      3.07 o
  -3  -2  10       12.70       12.98      1.49 o
  -2  -2  10       20.13       20.34      1.84 o
  -1  -2  10        1.88        1.63      0.58 o
   0  -2  10        8.19        8.90      0.78 o
   1  -2  10        7.02        7.34      0.73 o
   2  -2  10       96.28       93.19      2.99 o
   3  -2  10        3.16        2.58      0.54 o
   4  -2  10        0.26        1.08      0.45 o
   5  -2  10        5.05        3.39      0.51 o
   6  -2  10        0.41        0.87      0.23 o
  -5  -1  10       37.17       43.76      2.13 o
  -4  -1  10      320.66      320.63      6.77 o
  -3  -1  10       35.23       34.94      2.24 o
  -2  -1  10        1.93        1.92      0.78 o
  -1  -1  10        6.61       10.59      1.12 o
   0  -1  10      170.00      161.33      5.82 o
   1  -1  10       14.84       17.31      0.95 o
   2  -1  10       21.77       21.93      1.08 o
   3  -1  10       17.69       15.83      1.16 o
   4  -1  10       81.35       63.86      3.54 o
   5  -1  10        1.43        0.62      0.28 o
   6  -1  10        7.41        9.65      0.62 o
  -5   0  10       20.96       24.87      1.51 o
  -4   0  10       21.99       24.01      1.97 o
  -3   0  10       10.01        9.37      1.36 o
  -2   0  10        0.96        0.76      0.47 o
  -1   0  10      122.17      126.42      3.46 o
   0   0  10      135.48      142.50      6.25 o
   1   0  10        0.12        0.02      0.20 o
   2   0  10      242.38      225.87      3.67 o
   3   0  10        2.36        2.47      0.80 o
   4   0  10        8.22        6.01      1.10 o
   5   0  10        0.69        0.01      0.42 o
   6   0  10        2.80        2.68      0.68 o
  -5   1  10        0.02       -0.10      0.47 o
  -4   1  10       16.19       14.85      1.29 o
  -3   1  10      172.98      160.86      4.86 o
  -2   1  10      155.85      145.72      3.70 o
  -1   1  10       41.61       40.26      3.65 o
   0   1  10        0.40        1.60      0.96 o
   1   1  10       86.83       92.72      3.48 o
   2   1  10        1.47        1.20      0.53 o
   3   1  10      148.75      138.81      3.92 o
   4   1  10       13.64       10.55      1.49 o
   5   1  10        0.04        0.12      0.50 o
   6   1  10       37.74       41.78      1.62 o
   7   1  10        9.44       10.45      0.78 o
  -5   2  10        8.86        9.35      0.89 o
  -4   2  10       39.48       40.94      1.54 o
  -3   2  10       22.95       19.79      0.97 o
  -2   2  10      142.22      131.88      4.64 o
  -1   2  10       78.09       71.58      4.76 o
   0   2  10      197.56      191.21      7.36 o
   1   2  10       18.17       20.02      1.61 o
   2   2  10       33.32       30.55      1.81 o
   3   2  10      840.45      788.22     21.75 o
   4   2  10      425.29      343.00      7.84 o
   5   2  10       16.95       16.09      1.73 o
   6   2  10       19.03       20.85      1.19 o
  -5   3  10        1.56        1.40      0.38 o
  -4   3  10       12.68       13.56      1.33 o
  -3   3  10        0.62        0.38      0.36 o
  -2   3  10      256.82      264.04      6.74 o
  -1   3  10        8.97        7.92      0.98 o
   0   3  10      148.38      147.17      4.06 o
   1   3  10      706.13      710.53     15.01 o
   2   3  10        0.05       -0.35      0.48 o
   3   3  10      141.63      126.89      4.74 o
   4   3  10       97.98       82.19      3.68 o
   5   3  10        0.52        0.79      0.55 o
   6   3  10        0.49        1.34      0.59 o
  -4   4  10        1.14        1.38      0.51 o
  -3   4  10       71.26       63.66      2.85 o
  -2   4  10        4.73        4.71      0.55 o
  -1   4  10       20.64       19.74      1.25 o
   0   4  10        6.59        7.80      0.98 o
   1   4  10        2.74        5.18      1.00 o
   2   4  10      104.87       97.27      2.67 o
   3   4  10      202.52      191.63      5.48 o
   4   4  10      551.49      510.64     15.64 o
   5   4  10        0.13       -0.16      0.53 o
   6   4  10        1.49        0.52      0.47 o
  -4   5  10       13.64       14.49      0.86 o
  -3   5  10        1.68        2.43      0.42 o
  -2   5  10       10.80        9.44      0.69 o
  -1   5  10       28.43       25.15      2.18 o
   0   5  10       81.86       79.63      2.63 o
   1   5  10       26.59       24.41      1.54 o
   2   5  10       15.62       14.80      1.19 o
   3   5  10       93.28       97.35      8.44 o
   4   5  10      133.74      134.63      3.31 o
   5   5  10       12.50       11.93      1.52 o
   6   5  10        8.76        8.46      1.04 o
  -3   6  10        3.30        2.33      0.41 o
  -2   6  10        0.13       -0.15      0.30 o
  -1   6  10        5.71        4.72      0.67 o
   0   6  10        1.17        0.28      0.32 o
   1   6  10       90.31       83.47      2.69 o
   2   6  10      326.71      300.03      5.05 o
   3   6  10       53.43       51.32      2.86 o
   4   6  10       14.96       15.85      1.10 o
   5   6  10        0.01        0.34      0.50 o
   6   6  10        2.74        2.85      0.51 o
  -1   7  10       26.99       27.93      1.78 o
   0   7  10        0.02       -0.04      0.42 o
   1   7  10        4.81        3.41      0.87 o
   2   7  10       37.69       41.68      2.50 o
   3   7  10       31.41       37.06      2.29 o
   4   7  10        0.10       -0.06      0.42 o
   5   7  10       24.39       24.87      1.32 o
   0   8  10        1.67        2.76      0.61 o
   1   8  10        1.96        2.01      0.41 o
   2   8  10       59.01       62.79      1.59 o
   3   8  10       26.30       26.69      1.62 o
   4   8  10       21.11       22.15      1.16 o
  -3  -6  11        1.44        1.52      0.43 o
  -2  -6  11       19.07       18.30      1.26 o
  -1  -6  11       60.64       64.54      1.58 o
   0  -6  11        2.24        2.02      0.67 o
   1  -6  11        3.04        4.08      0.75 o
   2  -6  11        1.86        1.91      0.32 o
  -4  -5  11        0.82        0.84      0.24 o
  -3  -5  11        9.58       12.10      1.22 o
  -2  -5  11        1.15        1.77      0.68 o
  -1  -5  11        0.76        0.62      0.57 o
   0  -5  11        2.90        2.38      0.52 o
   1  -5  11       12.28       13.64      1.49 o
   2  -5  11       95.53      101.09      3.44 o
   3  -5  11        0.66        0.54      0.31 o
  -4  -4  11        0.17        0.07      0.36 o
  -3  -4  11        7.89        9.23      1.23 o
  -2  -4  11        0.71        0.56      0.68 o
  -1  -4  11        0.71        0.61      0.43 o
   0  -4  11        4.46        4.53      0.73 o
   1  -4  11       13.35       11.97      1.41 o
   2  -4  11        1.33        0.75      0.73 o
   3  -4  11        3.92        1.96      0.49 o
   4  -4  11        0.00        0.22      0.28 o
  -5  -3  11      117.60      117.43      2.36 o
  -4  -3  11       43.62       43.61      1.48 o
  -3  -3  11        1.68        2.71      0.85 o
  -2  -3  11        1.25        1.30      0.78 o
  -1  -3  11       65.89       66.19      5.91 o
   0  -3  11        0.13        1.02      0.48 o
   1  -3  11       84.56       81.53      2.59 o
   2  -3  11       16.22       18.38      1.25 o
   3  -3  11       94.66       93.94      2.10 o
   4  -3  11        9.26        8.76      0.72 o
   5  -3  11        8.13       10.02      0.72 o
  -5  -2  11        0.95        1.52      0.46 o
  -4  -2  11       11.79       11.55      0.83 o
  -3  -2  11       15.40       16.37      1.64 o
  -2  -2  11       38.13       35.67      2.50 o
  -1  -2  11        6.89        7.15      1.18 o
   0  -2  11       30.17       30.51      1.60 o
   1  -2  11      159.79      152.19      3.54 o
   2  -2  11        7.64        7.60      0.89 o
   3  -2  11        4.24        5.52      1.31 o
   4  -2  11       13.85       16.01      1.65 o
   5  -2  11        0.14        0.10      0.35 o
  -5  -1  11       14.05       11.96      0.71 o
  -4  -1  11      113.57      118.17      3.81 o
  -3  -1  11      103.51      109.78      3.76 o
  -2  -1  11        9.81       10.77      1.42 o
  -1  -1  11        1.04        0.39      0.73 o
   0  -1  11       64.32       63.36      1.97 o
   1  -1  11       15.85       14.14      0.91 o
   2  -1  11      112.58      110.71      3.03 o
   3  -1  11       54.16       48.29      1.99 o
   4  -1  11        8.58        8.87      0.88 o
   5  -1  11       26.26       28.22      2.08 o
  -5   0  11       16.46       15.15      1.00 o
  -4   0  11        1.10        1.58      0.50 o
  -3   0  11      163.95      152.00      4.67 o
  -2   0  11       32.06       34.29      2.26 o
  -1   0  11      210.35      203.31      4.56 o
   0   0  11        8.15       10.30      1.24 o
   1   0  11       89.16       82.86      2.04 o
   2   0  11      737.89      666.63     12.19 o
   3   0  11      604.56      514.76      9.33 o
   4   0  11        0.90        0.62      0.58 o
   5   0  11        0.13        0.55      0.59 o
   6   0  11       49.19       51.92      2.30 o
  -5   1  11        0.73        1.13      0.38 o
  -4   1  11        1.24        1.63      0.57 o
  -3   1  11      161.74      173.58      3.55 o
  -2   1  11       55.74       57.58      2.72 o
  -1   1  11       14.57       14.35      1.31 o
   0   1  11      720.61      714.67      8.76 o
   1   1  11       15.15       10.94      0.92 o
   2   1  11      170.17      160.56      8.31 o
   3   1  11       79.03       59.72      3.31 o
   4   1  11       33.72       27.12      2.30 o
   5   1  11        0.65        1.04      0.54 o
   6   1  11        1.57        2.29      0.42 o
  -5   2  11        6.04        4.63      0.49 o
  -4   2  11       16.30       13.16      1.28 o
  -3   2  11       29.02       25.78      1.65 o
  -2   2  11       42.29       39.43      2.67 o
  -1   2  11        8.39        8.24      1.28 o
   0   2  11        1.07        1.78      0.44 o
   1   2  11       95.72       94.22      3.06 o
   2   2  11       76.42       79.68      5.61 o
   3   2  11      896.66      719.81     11.41 o
   4   2  11        2.66        1.24      0.69 o
   5   2  11       40.19       31.42      2.27 o
   6   2  11       30.14       35.49      1.41 o
  -4   3  11       14.48       16.36      1.25 o
  -3   3  11       14.90       13.57      1.00 o
  -2   3  11       31.20       27.42      2.20 o
  -1   3  11       16.50       15.29      1.72 o
   0   3  11       44.40       41.20      2.78 o
   1   3  11       73.63       65.69      2.31 o
   2   3  11      132.02      131.83      4.87 o
   3   3  11      143.27      130.73      4.89 o
   4   3  11        3.88        1.40      0.65 o
   5   3  11       38.23       35.04      1.69 o
   6   3  11        0.08        0.31      0.41 o
  -4   4  11        0.36       -0.13      0.28 o
  -3   4  11        5.08        4.18      0.79 o
  -2   4  11       17.25       15.74      0.87 o
  -1   4  11        0.06       -0.46      0.60 o
   0   4  11       77.44       70.04      3.58 o
   1   4  11      483.10      415.44      8.59 o
   2   4  11      209.78      193.39      4.01 o
   3   4  11       21.99       22.57      1.90 o
   4   4  11        5.05        9.95      3.75 o
   5   4  11        0.98        0.86      0.69 o
   6   4  11        5.42        4.72      0.80 o
  -3   5  11        0.39        0.69      0.37 o
  -2   5  11       38.64       36.71      1.15 o
  -1   5  11        0.37        0.15      0.25 o
   0   5  11        0.22        0.21      0.34 o
   1   5  11      135.19      130.39      3.62 o
   2   5  11       50.35       51.83      2.12 o
   3   5  11        1.74        1.88      0.48 o
   4   5  11       41.94       38.77      1.72 o
   5   5  11       15.87       12.21      1.38 o
   6   5  11       10.33       10.35      1.02 o
  -2   6  11       23.51       24.05      1.46 o
  -1   6  11       12.96       17.07      1.09 o
   0   6  11        1.93        1.74      0.44 o
   1   6  11      110.56       99.77      2.85 o
   2   6  11       61.13       48.40      2.79 o
   3   6  11       13.27       11.28      1.34 o
   4   6  11       10.42       11.26      0.86 o
   5   6  11        0.50        1.02      0.43 o
  -1   7  11        0.12        0.04      0.42 o
   0   7  11        3.54        3.89      0.53 o
   1   7  11       41.59       46.44      2.38 o
   2   7  11       27.82       31.28      2.07 o
   3   7  11        1.19        0.90      0.62 o
   4   7  11       11.99       10.87      1.01 o
   0   8  11       17.80       17.76      0.97 o
   1   8  11       10.54       11.31      0.63 o
   2   8  11        2.42        2.70      0.35 o
   3   8  11        4.68        5.80      0.76 o
   0  -6  12        0.82        1.51      0.47 o
   1  -6  12        4.08        3.36      0.56 o
  -3  -5  12        0.99        1.59      0.48 o
  -2  -5  12        5.44        4.31      0.77 o
  -1  -5  12        2.15        2.81      0.46 o
   0  -5  12       67.04       73.54      1.93 o
   1  -5  12       22.75       25.73      1.77 o
   2  -5  12       44.94       47.17      1.91 o
  -4  -4  12        9.61        9.62      0.72 o
  -3  -4  12        4.20        4.45      0.82 o
  -2  -4  12        5.04        5.04      0.97 o
  -1  -4  12       14.44       16.30      1.04 o
   0  -4  12       49.42       49.52      1.92 o
   1  -4  12       39.05       42.31      1.69 o
   2  -4  12        1.43        1.23      0.70 o
   3  -4  12       17.98       19.01      0.91 o
  -4  -3  12       45.76       47.88      1.25 o
  -3  -3  12       28.10       30.00      1.95 o
  -2  -3  12        1.06        1.39      0.75 o
  -1  -3  12       10.31        9.07      1.37 o
   0  -3  12       40.55       40.89      1.83 o
   1  -3  12       50.52       54.22      2.10 o
   2  -3  12       47.78       48.00      1.87 o
   3  -3  12        5.71        5.61      0.70 o
   4  -3  12        1.70        2.69      0.53 o
  -4  -2  12       75.57       78.10      2.61 o
  -3  -2  12        0.09        0.03      0.54 o
  -2  -2  12      179.88      184.84      5.32 o
  -1  -2  12        1.83        2.20      0.84 o
   0  -2  12       65.01       64.50      2.29 o
   1  -2  12      476.51      448.63      6.07 o
   2  -2  12      405.18      376.05      5.91 o
   3  -2  12        9.75        9.61      0.92 o
   4  -2  12        8.42        4.80      0.87 o
   5  -2  12       26.72       27.00      1.46 o
  -4  -1  12       34.12       37.84      1.33 o
  -3  -1  12       65.63       68.86      2.03 o
  -2  -1  12        0.19       -0.41      0.61 o
  -1  -1  12      301.35      291.15      6.92 o
   0  -1  12       57.20       50.68      3.03 o
   1  -1  12      155.67      142.34      3.43 o
   2  -1  12       33.53       29.01      1.64 o
   3  -1  12       43.35       36.22      2.45 o
   4  -1  12        1.58        1.55      0.71 o
   5  -1  12        9.70       10.56      1.17 o
  -4   0  12       28.30       25.57      1.07 o
  -3   0  12        7.45        7.94      1.13 o
  -2   0  12       21.83       19.77      1.18 o
  -1   0  12        5.66        5.33      1.10 o
   0   0  12       64.94       62.24      3.24 o
   1   0  12        2.31        3.01      0.96 o
   2   0  12      687.35      586.12     10.09 o
   3   0  12       38.27       27.09      2.24 o
   4   0  12      108.90       97.22      3.90 o
   5   0  12       16.06       18.23      1.65 o
   6   0  12       10.56       12.40      1.00 o
  -4   1  12       37.17       37.21      1.93 o
  -3   1  12       11.65       11.29      0.89 o
  -2   1  12        0.00        1.07      0.54 o
  -1   1  12       36.40       38.15      2.41 o
   0   1  12       71.68       62.07      3.22 o
   1   1  12      181.12      175.75      9.17 o
   2   1  12       61.85       59.40      3.30 o
   3   1  12        2.27        0.17      0.60 o
   4   1  12       66.29       54.11      3.05 o
   5   1  12        1.71        2.72      0.75 o
   6   1  12        9.50        8.77      0.59 o
  -4   2  12       20.59       18.40      1.28 o
  -3   2  12        6.07        5.12      0.91 o
  -2   2  12        1.20        1.23      0.64 o
  -1   2  12       74.01       67.66      3.53 o
   0   2  12      403.75      374.18     13.99 o
   1   2  12      438.14      383.54     10.23 o
   2   2  12       31.67       34.86      2.18 o
   3   2  12        1.45        2.90      0.93 o
   4   2  12        0.06       -0.58      0.66 o
   5   2  12        5.44        5.15      0.92 o
   6   2  12        3.59        4.01      0.47 o
  -4   3  12        0.12        0.86      0.31 o
  -3   3  12       17.39       14.73      0.90 o
  -2   3  12        2.49        2.17      0.73 o
  -1   3  12       16.72       18.21      1.86 o
   0   3  12      205.26      184.08      5.74 o
   1   3  12      103.90       97.87      2.86 o
   2   3  12       18.27       14.41      1.17 o
   3   3  12       53.85       41.69      2.85 o
   4   3  12       25.74       19.30      1.76 o
   5   3  12       12.85       13.19      0.98 o
   6   3  12        9.87       10.97      1.05 o
  -3   4  12       14.82       16.42      1.14 o
  -2   4  12       29.31       35.55      1.71 o
  -1   4  12        9.89        9.25      1.28 o
   0   4  12       77.23       62.45      3.34 o
   1   4  12      123.91       90.24      4.01 o
   2   4  12        0.79        0.20      1.01 o
   3   4  12        5.93        4.88      0.98 o
   4   4  12        2.11        3.19      0.53 o
   5   4  12        0.00        0.55      0.47 o
   6   4  12        9.85       10.33      0.97 o
  -2   5  12        0.42       -0.34      0.34 o
  -1   5  12        0.95        1.66      0.65 o
   0   5  12       19.14       18.03      1.23 o
   1   5  12       69.02       67.83      2.37 o
   2   5  12        0.25        0.01      0.30 o
   3   5  12        5.03        5.25      0.72 o
   4   5  12        0.83        1.20      0.82 o
   5   5  12        3.18        2.06      0.62 o
   6   5  12        1.52        0.66      0.27 o
  -2   6  12       12.37       13.39      0.84 o
  -1   6  12        8.17        8.75      0.72 o
   0   6  12       11.50       12.13      0.89 o
   1   6  12        0.00        0.16      0.32 o
   2   6  12       17.96       21.36      1.78 o
   3   6  12       27.26       30.92      2.00 o
   4   6  12        0.04        0.54      0.36 o
   5   6  12       12.54       11.57      0.95 o
  -1   7  12       11.61       13.44      0.88 o
   0   7  12        0.26        1.28      0.28 o
   1   7  12       53.96       58.53      2.38 o
   2   7  12        1.01        0.77      0.49 o
   3   7  12       20.31       23.96      1.53 o
   4   7  12        0.05        1.03      0.30 o
   2   8  12        3.95        4.22      0.53 o
  -2  -5  13        0.43        0.30      0.33 o
  -1  -5  13       24.29       25.64      1.38 o
   0  -5  13       29.28       33.38      1.07 o
   1  -5  13       17.51       18.84      1.27 o
  -3  -4  13       75.44       82.73      1.56 o
  -2  -4  13        3.24        3.47      0.79 o
  -1  -4  13        9.24       10.18      1.21 o
   0  -4  13      262.80      279.40      3.90 o
   1  -4  13      186.75      193.85      3.16 o
   2  -4  13       14.30       14.25      1.27 o
  -3  -3  13        3.26        2.11      0.50 o
  -2  -3  13       56.35       56.09      2.67 o
  -1  -3  13       63.64       65.55      3.12 o
   0  -3  13       62.74       65.55      2.13 o
   1  -3  13       13.17       14.51      1.08 o
   2  -3  13        6.70        6.52      0.73 o
   3  -3  13        8.97        8.16      0.89 o
  -4  -2  13        3.51        3.92      0.52 o
  -3  -2  13       16.56       17.88      0.93 o
  -2  -2  13        9.17       10.07      1.29 o
  -1  -2  13       56.67       54.66      2.99 o
   0  -2  13        1.54        1.82      0.52 o
   1  -2  13      269.66      254.25      4.44 o
   2  -2  13       94.68       83.13      2.51 o
   3  -2  13       76.00       73.85      2.93 o
   4  -2  13        0.53        1.12      0.50 o
  -4  -1  13        4.90        5.41      0.61 o
  -3  -1  13        0.09       -0.36      0.36 o
  -2  -1  13       10.66       11.19      1.33 o
  -1  -1  13       14.57       12.91      1.52 o
   0  -1  13      183.23      170.23      5.38 o
   1  -1  13       17.78       19.61      1.32 o
   2  -1  13       16.52       12.45      1.54 o
   3  -1  13       52.39       47.69      2.70 o
   4  -1  13        6.04        7.48      0.71 o
   5  -1  13       12.00       13.22      1.10 o
  -3   0  13        8.16        6.14      0.64 o
  -2   0  13       57.03       61.53      1.87 o
  -1   0  13      208.04      193.53      5.43 o
   0   0  13      384.51      352.07      7.65 o
   1   0  13       46.20       38.91      2.67 o
   2   0  13        6.21        3.74      1.06 o
   3   0  13        0.22       -0.72      0.72 o
   4   0  13        5.71        5.86      0.72 o
   5   0  13        1.23        2.08      0.59 o
  -4   1  13        1.97        1.65      0.49 o
  -3   1  13        1.68        1.02      0.37 o
  -2   1  13       37.72       41.49      2.58 o
  -1   1  13      116.04      115.80      4.02 o
   0   1  13      210.72      197.67      4.07 o
   1   1  13       35.51       29.94      1.61 o
   2   1  13       55.05       47.95      2.96 o
   3   1  13       13.02        8.32      1.35 o
   4   1  13        7.70        7.20      0.81 o
   5   1  13       12.40       12.78      1.29 o
  -4   2  13        8.88        9.91      0.69 o
  -3   2  13       17.90       18.95      0.98 o
  -2   2  13        4.99        5.06      0.98 o
  -1   2  13        7.56        5.83      1.09 o
   0   2  13      143.80      116.72      3.07 o
   1   2  13        0.09        0.57      0.41 o
   2   2  13        1.09        2.39      0.59 o
   3   2  13        2.07        4.61      1.02 o
   4   2  13        0.08        0.21      0.46 o
   5   2  13       18.44       17.04      1.07 o
   6   2  13        6.37        7.76      0.69 o
  -3   3  13        0.32        0.53      0.33 o
  -2   3  13        0.04       -0.09      0.34 o
  -1   3  13        5.63        4.87      1.03 o
   0   3  13       38.85       38.64      2.65 o
   1   3  13        1.43        0.73      0.42 o
   2   3  13        0.02        0.91      0.33 o
   3   3  13        0.33        0.76      0.74 o
   4   3  13       17.82       14.09      1.42 o
   5   3  13        1.39        1.65      0.36 o
   6   3  13        0.97        0.51      0.27 o
  -2   4  13        9.33        9.74      0.67 o
  -1   4  13        0.76        1.08      0.34 o
   0   4  13        6.81        6.31      1.08 o
   1   4  13       19.04       23.06      1.97 o
   2   4  13       49.49       58.60      2.98 o
   3   4  13        0.24        0.39      0.55 o
   4   4  13       33.07       33.67      1.88 o
   5   4  13        0.18        0.76      0.53 o
  -2   5  13       11.71       12.72      0.92 o
  -1   5  13       20.39       27.70      1.68 o
   0   5  13       45.54       43.93      1.73 o
   1   5  13        7.07        5.94      0.72 o
   2   5  13       42.68       45.64      1.82 o
   3   5  13        0.56        2.05      0.62 o
   4   5  13       13.88       17.24      0.93 o
   5   5  13        0.65        1.02      0.41 o
  -1   6  13       58.98       76.16      2.16 o
   0   6  13        9.00       13.97      0.69 o
   1   6  13        2.97        3.26      0.51 o
   2   6  13       10.64        9.29      1.15 o
   3   6  13        2.38        3.40      0.71 o
   4   6  13        0.21        0.51      0.35 o
   0   7  13       24.54       31.63      1.30 o
   1   7  13        9.48       10.68      0.62 o
   2   7  13        0.50        0.39      0.40 o
   3   7  13       10.04       12.76      0.96 o
  -2  -4  14       48.94       53.48      1.84 o
  -1  -4  14        1.99        2.33      0.60 o
   0  -4  14       90.05       98.07      2.83 o
   1  -4  14       77.95       79.46      2.22 o
  -2  -3  14        1.64        2.25      0.62 o
  -1  -3  14       94.06       99.79      3.41 o
   0  -3  14       14.38       15.86      1.47 o
   1  -3  14       33.28       32.87      1.98 o
   2  -3  14       29.18       30.68      1.12 o
  -3  -2  14       14.13       14.21      0.92 o
  -2  -2  14       98.09      101.69      2.12 o
  -1  -2  14      160.40      169.88      4.74 o
   0  -2  14       48.64       46.13      2.64 o
   1  -2  14       16.01       17.57      1.67 o
   2  -2  14        1.54        1.66      0.68 o
   3  -2  14        6.93        6.63      0.60 o
   4  -2  14        1.89        1.75      0.42 o
  -3  -1  14       19.33       21.33      0.88 o
  -2  -1  14       22.42       22.94      1.05 o
  -1  -1  14      235.31      235.25      5.71 o
   0  -1  14        3.36        2.75      0.86 o
   1  -1  14       53.41       47.57      2.81 o
   2  -1  14        1.89        0.74      0.67 o
   3  -1  14        0.50        0.00      0.47 o
   4  -1  14        7.56        7.76      0.98 o
  -3   0  14        1.24        1.36      0.31 o
  -2   0  14        0.11        1.02      0.54 o
  -1   0  14       61.34       56.14      2.78 o
   0   0  14        2.31        0.76      0.66 o
   1   0  14       10.10       10.27      0.94 o
   2   0  14        1.08        2.11      0.73 o
   3   0  14        0.17       -0.20      0.61 o
   4   0  14       28.82       28.23      1.93 o
   5   0  14        8.62        9.33      0.70 o
  -3   1  14        1.39        2.08      0.53 o
  -2   1  14        5.06        2.64      0.71 o
  -1   1  14        1.33        0.99      0.43 o
   0   1  14        1.39        0.67      0.45 o
   1   1  14        0.02        0.70      0.30 o
   2   1  14        5.72        4.51      0.97 o
   3   1  14       34.31       30.22      2.28 o
   4   1  14        1.34        0.33      0.40 o
   5   1  14        1.84        1.56      0.32 o
  -3   2  14       19.35       18.21      0.74 o
  -2   2  14        1.05        1.19      0.59 o
  -1   2  14        9.81       10.45      1.36 o
   0   2  14        0.11       -0.04      0.36 o
   1   2  14       46.48       55.68      3.66 o
   2   2  14        0.66        0.42      0.63 o
   3   2  14       48.91       52.97      2.94 o
   4   2  14        2.36        1.34      0.62 o
   5   2  14        3.80        4.31      0.47 o
  -2   3  14       31.73       39.88      1.27 o
  -1   3  14        9.57        7.39      1.13 o
   0   3  14       17.57       16.68      1.67 o
   1   3  14       37.41       35.99      1.64 o
   2   3  14        0.45        1.21      0.39 o
   3   3  14       23.69       25.79      2.02 o
   4   3  14        0.00       -0.31      0.31 o
   5   3  14        0.34        0.69      0.42 o
  -2   4  14       37.64       42.12      1.71 o
  -1   4  14       24.68       34.99      1.01 o
   0   4  14        0.04       -0.22      0.38 o
   1   4  14       19.69       19.00      1.70 o
   2   4  14        5.16        5.17      0.64 o
   3   4  14        0.45        0.22      0.34 o
   4   4  14        0.03        0.07      0.39 o
   5   4  14        9.30        8.71      0.88 o
  -1   5  14       36.31       46.27      1.24 o
   0   5  14       13.16       15.10      0.90 o
   1   5  14        0.08        0.48      0.30 o
   2   5  14        6.00        6.78      0.88 o
   3   5  14       10.30       11.56      1.12 o
   4   5  14       58.63       61.73      1.36 o
   0   6  14        0.87        0.65      0.40 o
   1   6  14        0.36        0.33      0.36 o
   2   6  14        2.73        3.15      0.64 o
   3   6  14       11.90       14.00      1.04 o
  -1  -3  15       11.54       12.62      1.09 o
   0  -3  15       29.80       31.82      1.69 o
   1  -3  15        1.20        0.04      0.51 o
  -2  -2  15       13.07       12.79      0.70 o
  -1  -2  15        6.03        4.36      0.77 o
   0  -2  15        3.04        3.87      0.51 o
   1  -2  15        0.45        0.34      0.47 o
   2  -2  15        0.72        0.10      0.42 o
   3  -2  15       30.95       28.90      1.39 o
  -2  -1  15        0.96        1.18      0.31 o
  -1  -1  15        1.31        0.92      0.49 o
   0  -1  15        1.83        1.66      0.45 o
   1  -1  15        2.57        1.70      0.69 o
   2  -1  15       32.16       29.48      1.94 o
   3  -1  15        0.39        0.72      0.34 o
   4  -1  15        7.04        6.22      0.70 o
  -2   0  15        2.61        2.20      0.59 o
  -1   0  15       10.19        8.95      0.75 o
   0   0  15       13.89       17.23      2.03 o
   1   0  15        2.42        2.81      0.71 o
   2   0  15       32.08       34.95      2.23 o
   3   0  15        9.74        8.63      1.13 o
   4   0  15        3.20        3.80      0.68 o
  -2   1  15        0.06        0.42      0.41 o
  -1   1  15       13.10       13.21      1.36 o
   0   1  15        9.65       10.35      0.92 o
   1   1  15        0.41        0.39      0.30 o
   2   1  15       25.40       25.74      2.00 o
   3   1  15        0.64        1.61      0.70 o
   4   1  15        0.11        0.27      0.39 o
  -2   2  15       16.85       19.45      1.73 o
  -1   2  15        1.36        1.13      0.49 o
   0   2  15       21.79       21.09      1.15 o
   1   2  15        3.05        2.40      0.50 o
   2   2  15        0.19        1.07      0.65 o
   3   2  15        0.13        0.87      0.62 o
   4   2  15       12.75       11.32      1.08 o
   5   2  15       26.89       24.45      1.26 o
  -2   3  15       33.11       41.06      1.60 o
  -1   3  15       15.60       18.80      1.40 o
   0   3  15        0.96        1.60      0.56 o
   1   3  15        2.08        3.06      0.53 o
   2   3  15        4.80        5.42      0.82 o
   3   3  15       64.23       77.07      2.69 o
   4   3  15        0.04        0.53      0.42 o
  -1   4  15        1.07        0.85      0.38 o
   0   4  15        4.86        5.82      0.59 o
   1   4  15        0.82        1.11      0.34 o
   2   4  15       12.54       13.21      0.83 o
   3   4  15       31.52       34.36      1.84 o
   4   4  15        3.98        3.37      0.57 o
   0   5  15        5.63        8.75      0.44 o
   1   5  15        0.00       -0.25      0.25 o
   2   5  15       10.66       11.58      1.04 o
   3   5  15       14.14       20.73      1.19 o
   2   6  15        5.92        6.80      0.61 o
  -1  -2  16        0.42       -0.13      0.32 o
   0  -2  16        1.97        2.05      0.57 o
   1  -2  16        6.71        6.02      0.76 o
   2  -2  16        7.20        7.19      0.67 o
  -1  -1  16        0.59        0.48      0.72 o
   0  -1  16        3.25        3.92      0.47 o
   1  -1  16       18.60       20.54      1.48 o
   2  -1  16        0.14        0.56      0.43 o
   3  -1  16        0.10        0.22      0.30 o
  -2   0  16        0.78        0.87      0.31 o
  -1   0  16       14.41       14.30      1.53 o
   0   0  16        0.78        0.52      0.31 o
   1   0  16        4.56        4.33      0.85 o
   2   0  16        0.40        0.22      0.53 o
   3   0  16       11.88       11.93      0.74 o
  -2   1  16       18.39       22.29      1.07 o
  -1   1  16        0.15        0.31      0.36 o
   0   1  16        0.54        0.69      0.32 o
   1   1  16        0.23        0.11      0.22 o
   2   1  16       39.43       45.48      2.27 o
   3   1  16        0.33        0.37      0.43 o
   4   1  16        0.69        0.02      0.21 o
  -1   2  16        9.41       11.10      0.98 o
   0   2  16        0.02        0.07      0.31 o
   1   2  16        6.77        6.86      0.60 o
   2   2  16       24.50       26.36      1.71 o
   3   2  16        3.51        2.92      0.38 o
   4   2  16        0.02       -0.32      0.32 o
  -1   3  16        1.58        2.81      0.47 o
   0   3  16        0.02       -0.04      0.28 o
   1   3  16       21.47       26.53      1.53 o
   2   3  16        7.85       13.44      1.13 o
   3   3  16       51.01       52.50      3.10 o
   0   4  16        2.25        2.09      0.29 o
   1   4  16        1.64        0.91      0.27 o
   2   4  16        0.55        0.62      0.39 o
   2   5  16        1.89        2.28      0.38 o
   1  -1  17       14.10       14.59      0.92 o
   1   0  17        5.84        4.60      0.66 o
   2   0  17        2.28        2.81      0.53 o
   1   1  17        4.89        6.92      0.72 o
   2   1  17       53.99       64.97      2.08 o
   2   2  17       13.68       18.78      1.01 o
   1   3  17       12.86       16.40      0.95 o
 
